# Supplementary material for: Neurodevelopmental outcome of infants without central nervous system anomalies born to symptomatic RT-PCR ZIKV positive women
Source: PLoS Negl Trop Dis. 2022 Mar 7;16(3):e0009854. doi: 10.1371/journal.pntd.0009854 (PMC8929705; doi:10.1371/journal.pntd.0009854)
Supplement: S1 Text — (XLS) [file pntd.0009854.s001.xls]

## Sheet: Database
Idmother	Idchild	Idtest	Twin order	Maternal age	Low SES	Subsidiz healthcare	Matern Educat Level	With partner	ZIKV Symptoms	Prev pregnac	CMV	Syphilis	Rubella	Gestat age delivery	Vaginal delivery	Corioamn	Abruptio	IUGR	Hypertensiv disord	Twin pregn	Urin tract infec	Diabetes	Delivery date	Female newborn	Apgar1	Apgar5	Neonatal gestac age	Preterm	Cephal perim birth	Chromosomop	Exposed ZIKV	Phys therap	Speech therap	Occup therap	US test	Fetal growth US	Amniot Fluid US	Fetal CNS altered US	Fetal ceph perim US	Any microcephal	CNS alteration	Test date	Test order	Age test days	Weigth test	Height test	Ceph perim test	Microceph test	BMI test
6007	325	661	1	44	0	1	Secondary	0	0	1		0		39.6	0	0	0	0	0	0	0	0	2018-02-21	0	8	9	39.6	0	35	0	0	0	0	0	Basic	Appropiate	Normal	0	Normal	0	0	2019-04-04	2	407	10	76	46	0	17.3
6007	325	838	1	44	0	1	Secondary	0	0	1		0		39.6	0	0	0	0	0	0	0	0	2018-02-21	0	8	9	39.6	0	35	0	0	0	0	0	Basic	Appropiate	Normal	0	Normal	0	0	2019-08-13	3	538	12	83.5	47	0	17.2
6007	325	1072	1	44	0	1	Secondary	0	0	1		0		39.6	0	0	0	0	0	0	0	0	2018-02-21	0	8	9	39.6	0	35	0	0	0	0	0	Basic	Appropiate	Normal	0	Normal	0	0	2020-03-07	4	745	13	88.7	48	0	16.8
6013	331	632	1	20	0	1	Secondary	0	0	2		0		38	0	0	0	0	0	0	0	0	2018-02-05	1	8	10	38	0	33	0	0	0	0	0	Basic	Appropiate	Normal	0	Normal	0	0	2019-03-15	2	403	11	73.7	46	0	20.3
6013	331	855	1	20	0	1	Secondary	0	0	2		0		38	0	0	0	0	0	0	0	0	2018-02-05	1	8	10	38	0	33	0	0	0	0	0	Basic	Appropiate	Normal	0	Normal	0	0	2019-08-22	3	563	9.5	78	46	0	15.6
6032	350	660	1	31	0	1	Secondary	0	0	3		0		41	0	0	0	0	0	0	0	0	2017-10-14	0	8	9	41	0	36	0	0	0	0	0	Basic	Appropiate	Normal	0	Normal	0	0	2019-04-03	2	536	9	78	47.5	0	14.8
6032	350	985	1	31	0	1	Secondary	0	0	3		0		41	0	0	0	0	0	0	0	0	2017-10-14	0	8	9	41	0	36	0	0	0	0	0	Basic	Appropiate	Normal	0	Normal	0	0	2019-11-22	3	769	13	82.5	48	0	19.4
6041	359	480	1	29	0	1	Technical	0	0	1		0		38.2	0	0	0	0	0	0	0	0	2017-10-20	0	8		38.2	0	37	0	0	0	0	0	Basic	Appropiate	Normal	0	Normal	0	0	2018-10-20	1	365	10	72.5	46.4	0	19
6041	359	740	1	29	0	1	Technical	0	0	1		0		38.2	0	0	0	0	0	0	0	0	2017-10-20	0	8		38.2	0	37	0	0	0	0	0	Basic	Appropiate	Normal	0	Normal	0	0	2019-06-08	2	596	12.5	85	48.4	0	17.3
6041	359	1082	1	29	0	1	Technical	0	0	1		0		38.2	0	0	0	0	0	0	0	0	2017-10-20	0	8		38.2	0	37	0	0	0	0	0	Basic	Appropiate	Normal	0	Normal	0	0	2020-03-20	3	882	15	92.3	49	0	15.41
6059	383	738	1	18	0	1	Secondary	1	0	0		0		41	0	0	0	0	0	0	0	0	2018-05-21	1	8	9	41	0	34	0	0	0	0	0	Basic	Appropiate	Normal	0	Normal	0	0	2019-06-07	2	382	10	75.6	44.5	0	17.5
6059	383	984	1	18	0	1	Secondary	1	0	0		0		41	0	0	0	0	0	0	0	0	2018-05-21	1	8	9	41	0	34	0	0	0	0	0	Basic	Appropiate	Normal	0	Normal	0	0	2019-11-22	3	550	12.5	81.5	46.2	0	18.8
6063	387	522	1	21	0	1	Secondary	1	0	1		0		39	0	0	0	0	0	0	0	0	2017-11-29	1	9	10	39	0	34.5	0	0	0	0	0	Basic	Appropiate	Normal	0	Normal	0	0	2018-12-10	1	376	8.6	76	43.5	0	14.9
6063	387	968	1	21	0	1	Secondary	1	0	1		0		39	0	0	0	0	0	0	0	0	2017-11-29	1	9	10	39	0	34.5	0	0	0	0	0	Basic	Appropiate	Normal	0	Normal	0	0	2019-11-13	2	714	12	82	46.8	0	17.8
6071	395	815	1	22	0	1	Technical	1	0	1		0		40.4	0	0	0	0	0	0	0	0	2018-07-17	0	7		40.4	0	36	0	0	0	0	0	Basic	Appropiate	Normal	0	Normal	0	0	2019-07-24	2	372	9	72	48.3	0	17.4
6071	395	1048	1	22	0	1	Technical	1	0	1		0		40.4	0	0	0	0	0	0	0	0	2018-07-17	0	7		40.4	0	36	0	0	0	0	0	Basic	Appropiate	Normal	0	Normal	0	0	2020-02-17	3	580	10	80.3	48.5	0	15.5
6083	407	773	1	30	0	1	Secondary	1	0	1		0		37.1	0	0	0	0	0	0	0	0	2018-06-28	1	8	9	37.1	0	35	0	0	0	0	0	Basic	Appropiate	Normal	0	Normal	0	0	2019-06-26	2	363	13.5	72.5	46.2	0	25.7
6083	407	1025	1	30	0	1	Secondary	1	0	1		0		37.1	0	0	0	0	0	0	0	0	2018-06-28	1	8	9	37.1	0	35	0	0	0	0	0	Basic	Appropiate	Normal	0	Normal	0	0	2020-01-27	3	578	10	81	47	0	15.2
6137	481	700	1	23	0	1	Secondary	1	0	1		0		39.5	0	0	0	0	0	0	0	0	2018-05-08	0	8	9	39.5	0	35	0	0	0	0	0	Basic	Appropiate	Normal	0	Normal	0	0	2019-05-06	1	363	11.5	74	47.4	0	21
6137	481	699	1	23	0	1	Secondary	1	0	1		0		39.5	0	0	0	0	0	0	0	0	2018-04-09	0	8	9	39.5	0	35	0	0	0	0	0	Basic	Appropiate	Normal	0	Normal	0	0	2019-04-30	2	386	10	75.5	45	0	17.5
6137	481	988	1	23	0	1	Secondary	1	0	1		0		39.5	0	0	0	0	0	0	0	0	2018-05-08	0	8	9	39.5	0	35	0	0	0	0	0	Basic	Appropiate	Normal	0	Normal	0	0	2019-11-26	2	567	12	81.5	49	0	18.1
6198	551	861	1	20	0	1	Primary	1	0	2		0		39.1	0	0	0	0	0	0	0	0	2018-09-04	0	8	9	39.1	0	35	0	0	0	0	0	Basic	Appropiate	Normal	0	Normal	0	0	2019-08-23	1	353	7.2	70	45	0	14.7
6207	561	888	1	19	0	1	Secondary	1	0	1		0		39.2	0	0	0	0	0	0	0	0	2018-09-25	1	8	10	39.2	0	35	0	0	0	0	0	Basic	Appropiate	Normal	0	Normal	0	0	2019-09-11	1	351	9	77.4	46	0	15
7002	369	978	1	30	0	1	Primary	1	0	1		0		37.2	0	0	0	0	0	0	0	0	2018-11-08	0	8	9	37.2	0	34	0	0	0	0	0	Neurosono	Appropiate	Normal	0	Normal	0	0	2019-11-18	2	375	9.8	76	45.5	0	17
2007	83	218	1	39	0	1	Secondary	0	1	3		0		36	0	0	0	0	0	0	0	0	2016-05-20	0	9	10	36	1	35	0	1	0	0	0	Neurosono	Appropiate	Normal	0	Normal	0	0	2017-06-05	2	381	8.59	76.6	49	0	14.63
2007	83	219	1	39	0	1	Secondary	0	1	3		0		36	0	0	0	0	0	0	0	0	2016-05-20	0	9	10	36	1	35	0	1	0	0	0	Neurosono	Appropiate	Normal	0	Normal	0	0	2017-12-06	3	565	11	81.2	52	0	16.68
2007	83	220	1	39	0	1	Secondary	0	1	3		0		36	0	0	0	0	0	0	0	0	2016-05-20	0	9	10	36	1	35	0	1	0	0	0	Neurosono	Appropiate	Normal	0	Normal	0	0	2018-06-12	4	753	11	87	50.3	0	15.53
3009	219	257	1	24	0	1	Secondary	0	1	0		0		39	0	0	0	0	0	0	1	0	2016-07-02	0	8	10	39	0	37	0	1	0	0	0	Detailed	Appropiate	Normal	0	Normal	0	0	2017-08-15	2	409	9	71	44	0	17.85
3009	219	258	1	24	0	1	Secondary	0	1	0		0		39	0	0	0	0	0	0	1	0	2016-07-02	0	8	10	39	0	37	0	1	0	0	0	Detailed	Appropiate	Normal	0	Normal	0	0	2018-01-30	3	577	10	81	47	0	15.24
3009	219	389	1	24	0	1	Secondary	0	1	0		0		39	0	0	0	0	0	0	1	0	2016-07-02	0	8	10	39	0	37	0	1	0	0	0	Detailed	Appropiate	Normal	0	Normal	0	0	2018-07-11	4	739	11	86.4	47	0	14.7355
3009	219	976	1	24	0	1	Secondary	0	1	0		0		39	0	0	0	0	0	0	1	0	2016-07-02	0	8	10	39	0	37	0	1	0	0	0	Detailed	Appropiate	Normal	0	Normal	0	0	2019-11-19	5	1235	14	94.5	48	0	15.9
3010	220	260	1	22	0	0	Universitary	1	1	0		0		39	0	0	0	0	0	0	0	0	2016-12-17	1	8	10	39	0	35.6	0	1	0	0	0	Detailed	Appropiate	Normal	0	Normal	0	0	2017-12-18	2	366	9	76	45	0	15.58
3010	220	261	1	22	0	0	Universitary	1	1	0		0		39	0	0	0	0	0	0	0	0	2016-12-17	1	8	10	39	0	35.6	0	1	0	0	0	Detailed	Appropiate	Normal	0	Normal	0	0	2018-06-06	3	536	10	86	46.5	0	13.52
3010	220	526	1	22	0	0	Universitary	1	1	0		0		39	0	0	0	0	0	0	0	0	2016-12-17	1	8	10	39	0	35.6	0	1	0	0	0	Detailed	Appropiate	Normal	0	Normal	0	0	2018-12-12	4	725	13	88.5	46.3	0	16.6
3013	223	263	1	38	0	0	Technical	0	1	1		1		39	0	0	0	0	0	0	0	0	2016-10-09	1	9	10	39	0	37	1	1	1	1	1	Basic	Appropiate	Normal	0	Normal	0	0	2017-10-11	2	367	8	70	46.2	0	16.32
3013	223	264	1	38	0	0	Technical	0	1	1		1		39	0	0	0	0	0	0	0	0	2016-10-09	1	9	10	39	0	37	1	1	1	1	1	Basic	Appropiate	Normal	0	Normal	0	0	2018-04-20	3	558	9	76.5	48.4	0	15.37
3013	223	507	1	38	0	0	Technical	0	1	1		1		39	0	0	0	0	0	0	0	0	2016-10-09	1	9	10	39	0	37	1	1	1	1	1	Basic	Appropiate	Normal	0	Normal	0	0	2018-11-27	4	779	11	77.5	49.5	0	18.3
6020	338	454	1	28	0	1	Technical	0	1	1		0		37	0	0	0	0	0	0	0	0	2017-09-15	0	8		37	0	34	0	1	0	0	0	Basic	Appropiate	Normal	0	Normal	0	0	2018-10-01	1	381	10	76.5	48.5	0	17.1
6020	338	663	1	28	0	1	Technical	0	1	1		0		37	0	0	0	0	0	0	0	0	2017-09-15	0	8		37	0	34	0	1	0	0	0	Basic	Appropiate	Normal	0	Normal	0	0	2019-04-08	2	570	10.6	78	46	0	17.4
6020	338	916	1	28	0	1	Technical	0	1	1		0		37	0	0	0	0	0	0	0	0	2017-09-15	0	8		37	0	34	0	1	0	0	0	Basic	Appropiate	Normal	0	Normal	0	0	2019-10-07	3	752	12.5	84	50.5	0	18
8002	293	365	1	40	0	0	Universitary	1	1	1				38.1	0	0	0	0	0	0	0	1	2016-06-21	0	8	9	38.1	0	35	0	1	0	0	0	Basic	Appropiate	Normal	0	Normal	0	0	2018-04-26	1	674	12.4	88	48	0	16.0124
8006	299	369	1	33	0	0	Technical	1	1	1				37	0	0	0	0	0	0	0	0	2016-05-17	0			37	0		0	1	0	0	0	Detailed	Appropiate	Normal	0	Normal	0	0	2018-05-10	1	723	11	86.8	48	0	14.6
8008	301	371	1	28	0	0	Technical	1	1	0	0	0	0	38	0	0	0	0	0	0	0	0	2016-09-19	0			38	0		0	1	0	0	0	Detailed	Appropiate	Normal	0	Normal	0	0	2018-05-12	1	600	13	86	47.8	0	17.5771
8008	301	600	1	28	0	0	Technical	1	1	0	0	0	0	38	0	0	0	0	0	0	0	0	2016-09-19	0			38	0		0	1	0	0	0	Detailed	Appropiate	Normal	0	Normal	0	0	2019-02-27	2	891	15	91.5	49.5	0	17.9
8013	304	376	1	27	0	0	Technical	1	1	0	0	0	0	37	0	0	0	0	0	0	0	0	2016-09-26	1			37	0		0	1	0	0	0	Detailed	Appropiate	Normal	0	Normal	0	0	2018-05-28	1	609	11	83.5	46.5	0	15.7768
8013	304	481	1	27	0	0	Technical	1	1	0	0	0	0	37	0	0	0	0	0	0	0	0	2016-09-26	1			37	0		0	1	0	0	0	Detailed	Appropiate	Normal	0	Normal	0	0	2018-10-20	2	754	11	86	46.3	0	14.9
8016	309	379	1	29	0	0	Technical	1	1	0	0	0	0	39	0	0	0	0	0	0	0	0	2016-07-09	1			39	0	36	0	1	0	0	0	Detailed	Appropiate	Normal	0	Normal	0	0	2018-06-07	1	698	11	83	46.5	0	15.9675
8022	317	409	1	33	0	0	Universitary	1	1	3	0	0	0	38	0	0	0	0	0	0	0	0	2016-11-28	0	8	9	38	0	37	0	1	0	1	1	Detailed	Appropiate	Normal	0	Normal	0	0	2018-08-10	1	620	15	88	50.2	0	19.3698
8022	317	800	1	33	0	0	Universitary	1	1	3	0	0	0	38	0	0	0	0	0	0	0	0	2016-11-28	0	8	9	38	0	37	0	1	0	1	1	Detailed	Appropiate	Normal	0	Normal	0	0	2019-07-15	2	959	18.5	94.3	52.2	0	21.1
6001	319	420	1	20	1	1	Primary	1	0	1		0		39	0	0	0	0	0	0	0	0	2017-10-19	1	8	10	39	0	34	0	0	0	0	0	Basic	Appropiate	Normal	0	Normal	0	0	2018-09-04	1	320	9	70	46.3	0	18.3673
6001	319	683	1	20	1	1	Primary	1	0	1		0		39	0	0	0	0	0	0	0	0	2017-10-20	1	8	10	39	0	34	0	0	0	0	0	Basic	Appropiate	Normal	0	Normal	0	0	2019-04-24	2	551	11	76.5	46.8	0	18.8
6005	323	425	1	20	1	1	Secondary	1	0	1		0		41	0	0	0	0	0	0	0	0	2017-10-26	1	8	10	41	0	35	0	0	0	0	0	Basic	Appropiate	Normal	0	Normal	0	0	2018-09-06	1	315	9	71.5	45	0	17.6048
6005	323	1005	1	20	1	1	Secondary	1	0	1		0		41	0	0	0	0	0	0	0	0	2017-10-26	1	8	10	41	0	35	0	0	0	0	0	Basic	Appropiate	Normal	0	Normal	0	0	2019-12-09	3	774	12	86.5	48	0	16
6005	323	558	1	20	1	1	Secondary	1	0	1		0		41	0	0	0	0	0	0	0	0	2016-10-27	1	8	10	41	0	35	0	0	0	0	0	Basic	Appropiate	Normal	0	Normal	0	0	2019-02-06	2	832	10	77	47.1	0	17.2
6010	328	581	1	25	1	1	Secondary	1	0	1		0		39	0	0	0	0	0	0	0	0	2018-02-15	0	8	10	39	0	34	0	0	0	0	0	Basic	Appropiate	Normal	0	Normal	0	0	2019-02-19	2	369	10	73.5	44.5	0	18.5
6010	328	842	1	25	1	1	Secondary	1	0	1		0		39	0	0	0	0	0	0	0	0	2018-02-15	0	8	10	39	0	34	0	0	0	0	0	Basic	Appropiate	Normal	0	Normal	0	0	2019-08-14	3	545	12	80	46	0	18.8
6011	329	433	1	18	1	1	Secondary	1	0	1		0		38	0	0	0	0	0	0	0	0	2017-10-13	1	8		38	0	32	0	0	0	1	0	Basic	Appropiate	Normal	0	Normal	0	0	2018-09-12	1	334	9	75	45.7	0	16
6011	329	676	1	18	1	1	Secondary	1	0	1		0		38	0	0	0	0	0	0	0	0	2017-10-13	1	8		38	0	32	0	0	0	1	0	Basic	Appropiate	Normal	0	Normal	0	0	2019-04-10	2	544	11	83.2	46.7	0	15.9
6011	329	935	1	18	1	1	Secondary	1	0	1		0		38	0	0	0	0	0	0	0	0	2017-10-13	1	8		38	0	32	0	0	0	1	0	Basic	Appropiate	Normal	0	Normal	0	0	2019-10-18	3	735	13.5	87.5	46.8	0	17.6
6015	333	751	1	24	1	1	Technical	1	0	2		0		39	0	0	0	0	0	0	0	0	2018-02-12	0	8	10	39	0	34	0	0	0	0	0	Basic	Appropiate	Normal	0	Normal	0	0	2019-06-14	2	487	9	76.4	44.5	0	15.4
6018	335	450	1	26	1	1	Primary	1	0	4		0		40	0	0	0	0	0	0	0	0	2017-09-28	0	8		40	0	34	0	0	0	0	0	Basic	Appropiate	Normal	0	Normal	0	0	2018-09-28	1	365	10	73	46.6	0	18.8
6018	335	702	1	26	1	1	Primary	1	0	4		0		40	0	0	0	0	0	0	0	0	2017-09-28	0	8		40	0	34	0	0	0	0	0	Basic	Appropiate	Normal	0	Normal	0	0	2019-05-08	2	587	13	82	49	0	19.3
6018	335	960	1	26	1	1	Primary	1	0	4		0		40	0	0	0	0	0	0	0	0	2017-09-28	0	8		40	0	34	0	0	0	0	0	Basic	Appropiate	Normal	0	Normal	0	0	2019-11-08	3	771	14	87	48	0	18.8
6023	341	457	1	24	1	1	Secondary	0	0	1		0		39	0	0	0	0	0	0	0	0	2017-10-04	0	8	10	39	0	37	0	0	0	0	0	Basic	Appropiate	Normal	0	Normal	0	0	2018-10-03	1	364	9	77	46.8	0	15.2
6023	341	662	1	24	1	1	Secondary	0	0	1		0		39	0	0	0	0	0	0	0	0	2017-10-04	0	8	10	39	0	37	0	0	0	0	0	Basic	Appropiate	Normal	0	Normal	0	0	2019-04-06	2	549	10	84.4	49	0	14
6023	341	909	1	24	1	1	Secondary	0	0	1		0		39	0	0	0	0	0	0	0	0	2017-09-29	0	8	10	39	0	37	0	0	0	0	0	Basic	Appropiate	Normal	0	Normal	0	0	2019-10-02	3	733	12	86.3	46.5	0	16.1
6029	347	675	1	20	1	1	Secondary	1	0	0		0		41	0	0	0	0	0	0	0	0	2018-03-27	1	10	10	41	0	36	0	0	0	0	0	Basic	Appropiate	Normal	0	Normal	0	0	2019-04-10	2	379	9.5	75	45	0	16.9
6029	347	926	1	20	1	1	Secondary	1	0	0		0		41	0	0	0	0	0	0	0	0	2018-03-27	1	10	10	41	0	36	0	0	0	0	0	Basic	Appropiate	Normal	0	Normal	0	0	2019-10-11	3	563	10	79	45.5	0	16
6030	348	469	1	20	1	1	Secondary	1	0	0		0		38	0	0	0	0	0	0	0	0	2017-09-25	1	8		38	0	33.5	0	0	0	0	0	Basic	Appropiate	Normal	0	Normal	0	0	2018-10-10	1	380	8	72	45	0	15.43
6030	348	652	1	20	1	1	Secondary	1	0	0		0		38	0	0	0	0	0	0	0	0	2017-09-25	1	8		38	0	33.5	0	0	0	0	0	Basic	Appropiate	Normal	0	Normal	0	0	2019-03-29	2	550	8.65	73	46.3	0	16.2
6030	348	903	1	20	1	1	Secondary	1	0	0		0		38	0	0	0	0	0	0	0	0	2017-09-25	1	8		38	0	33.5	0	0	0	0	0	Basic	Appropiate	Normal	0	Normal	0	0	2019-09-25	3	730	9.5	86	46.6	0	12.8
6031	349	470	1	22	1	1	Secondary	1	0	3		0		39.1	0	0	0	0	0	0	0	0	2017-10-30	0	8		39.1	0	34	0	0	0	0	0	Basic	Appropiate	Normal	0	Normal	0	0	2018-10-10	1	345	11.2	78	45	0	18.41
6031	349	625	1	22	1	1	Secondary	1	0	3		0		39.1	0	0	0	0	0	0	0	0	2017-10-30	0	8		39.1	0	34	0	0	0	0	0	Basic	Appropiate	Normal	0	Normal	0	0	2019-03-12	2	498	12	80.5	46.2	0	18.5
6031	349	910	1	22	1	1	Secondary	1	0	3		0		39.1	0	0	0	0	0	0	0	0	2017-10-30	0	8		39.1	0	34	0	0	0	0	0	Basic	Appropiate	Normal	0	Normal	0	0	2019-10-02	3	702	14.03	84.5	47	0	19.6
6032	350	471	1	31	1	1	Secondary	0	0	3		0		41	0	0	0	0	0	0	0	0	2017-10-14	0	8	9	41	0	36	0	0	0	0	0	Basic	Appropiate	Normal	0	Normal	0	0	2018-10-11	1	362	9.72	71.5	46	0	19.01
6037	355	597	1	39	1	1	Secondary	1	0	1		0		38.6	0	0	0	0	0	0	0	0	2018-02-13	0	8	10	38.6	0	34	0	0	0	0	0	Basic	Appropiate	Normal	0	Normal	0	0	2019-02-26	2	378	9.8	72.1	45.5	0	18.9
6037	355	870	1	39	1	1	Secondary	1	0	1		0		38.6	0	0	0	0	0	0	0	0	2018-02-13	0	8	10	38.6	0	34	0	0	0	0	0	Basic	Appropiate	Normal	0	Normal	0	0	2019-09-02	3	566	10	78	47.3	0	16.4
6038	356	641	1	20	1	1	Secondary	1	0	1		0		38.3	0	0	0	0	0	0	0	0	2018-03-08	1	8	10	38.3	0	34	0	0	0	1	0	Basic	Appropiate	Normal	0	Normal	0	0	2019-03-22	2	379	8.9	72	45	0	17.2
6038	356	886	1	20	1	1	Secondary	1	0	1		0		38.3	0	0	0	0	0	0	0	0	2018-03-08	1	8	10	38.3	0	34	0	0	0	1	0	Basic	Appropiate	Normal	0	Normal	0	0	2019-09-16	3	557	9	78	46.5	0	14.8
6044	362	485	1	22	1	1	Technical	1	0	1		0		39	0	0	0	0	0	0	0	0	2017-10-22	1	8	10	39	0	33	0	0	0	0	0	Basic	Appropiate	Normal	0	Normal	0	0	2018-10-24	1	367	8.5	76.5	46	0	14.5
6044	362	732	1	22	1	1	Technical	1	0	1		0		39	0	0	0	0	0	0	0	0	2017-10-22	1	8	10	39	0	33	0	0	0	0	0	Basic	Appropiate	Normal	0	Normal	0	0	2019-05-28	2	583	10	83	45.5	0	14.5
6044	362	1075	1	22	1	1	Technical	1	0	1		0		39	0	0	0	0	0	0	0	0	2017-10-22	1	8	10	39	0	33	0	0	0	0	0	Basic	Appropiate	Normal	0	Normal	0	0	2020-03-10	3	870	11.5	89	47.8	0	14.7
6045	363	656	1	36	1	1	Secondary	0	0	3		0		37	0	0	0	0	0	0	0	0	2018-04-05	0	8	9	37	0	33	0	0	1	0	0	Basic	Appropiate	Normal	0	Normal	0	0	2019-04-01	2	361	10	74	45.5	0	18.3
6045	363	915	1	36	1	1	Secondary	0	0	3		0		37	0	0	0	0	0	0	0	0	2018-04-05	0	8	9	37	0	33	0	0	1	0	0	Basic	Appropiate	Normal	0	Normal	0	0	2019-10-04	3	547	11	81	48	0	16.8
6045	363	1074	1	36	1	1	Secondary	0	0	3		0		37	0	0	0	0	0	0	0	0	2018-04-05	0	8	9	37	0	33	0	0	1	0	0	Basic	Appropiate	Normal	0	Normal	0	0	2020-03-09	4	704	11	84.5	48.5	0	15.4
6047	365	489	1	19	1	1	Technical	1	0	0		0		38.5	0	0	0	0	0	0	0	0	2017-10-19	0	8	10	38.5	0	34	0	0	0	1	1	Basic	Appropiate	Normal	0	Normal	0	0	2018-10-26	1	372	10	76	46	0	17.3
6047	365	677	1	19	1	1	Technical	1	0	0		0		38.5	0	0	0	0	0	0	0	0	2017-10-19	0	8	10	38.5	0	34	0	0	0	1	1	Basic	Appropiate	Normal	0	Normal	0	0	2019-04-10	2	538	11	76	46.5	0	19
6047	365	901	1	19	1	1	Technical	1	0	0		0		38.5	0	0	0	0	0	0	0	0	2017-10-19	0	8	10	38.5	0	34	0	0	0	1	1	Basic	Appropiate	Normal	0	Normal	0	0	2019-09-24	3	705	12	81	45.5	0	18.3
6055	379	506	1	32	1	1	Secondary	1	0	1		0		38.4	0	0	0	0	0	0	0	0	2017-11-26	0	8	10	38.4	0	36	0	0	0	0	1	Basic	Appropiate	Normal	0	Normal	0	0	2018-11-26	1	365	12	70.5	47.8	0	24.1
6055	379	737	1	32	1	1	Secondary	1	0	1		0		38.4	0	0	0	0	0	0	0	0	2017-11-26	0	8	10	38.4	0	36	0	0	0	0	1	Basic	Appropiate	Normal	0	Normal	0	0	2019-06-04	2	555	12.7	81	48.5	0	19.4
6055	379	948	1	32	1	1	Secondary	1	0	1		0		38.4	0	0	0	0	0	0	0	0	2017-11-26	0	8	10	38.4	0	36	0	0	0	0	1	Basic	Appropiate	Normal	0	Normal	0	0	2019-10-28	3	701	15	85	49	0	20.8
6058	382	514	1	36	1	1	Secondary	1	0	2		0		39	0	0	0	0	0	0	0	0	2017-11-01	1	8	10	39	0	33	0	0	0	0	0	Basic	Appropiate	Normal	0	Normal	0	0	2018-12-03	1	397	10	72.5	45	0	19
6058	382	778	1	36	1	1	Secondary	1	0	2		0		39	0	0	0	0	0	0	0	0	2017-11-01	1	8	10	39	0	33	0	0	0	0	0	Basic	Appropiate	Normal	0	Normal	0	0	2019-07-02	2	608	13	79.5	47	0	10.6
6058	382	1017	1	36	1	1	Secondary	1	0	2		0		39	0	0	0	0	0	0	0	0	2017-11-01	1	8	10	39	0	33	0	0	0	0	0	Basic	Appropiate	Normal	0	Normal	0	0	2019-12-12	3	771	15	81	48.5	0	22.9
6064	388	525	1	26	1	0	Secondary	1	0	0		0		35	0	0	0	0	0	0	0	0	2017-11-01	0	8	9	35	1	34	0	0	0	0	0	Basic	Appropiate	Normal	0	Normal	0	0	2018-12-12	2	406	11.7	79	47.3	0	18.7
6064	388	706	1	26	1	0	Secondary	1	0	0		0		35	0	0	0	0	0	0	0	0	2017-11-01	0	8	9	35	1	34	0	0	0	0	0	Basic	Appropiate	Normal	0	Normal	0	0	2019-05-09	3	554	12.5	83	47	0	18.1
6064	388	941	1	26	1	0	Secondary	1	0	0		0		35	0	0	0	0	0	0	0	0	2017-11-01	0	8	9	35	1	34	0	0	0	0	0	Basic	Appropiate	Normal	0	Normal	0	0	2019-10-23	1	721	13.5	89	48	0	17
6066	390	793	1	32	1	1	Technical	1	0	1		0		39	0	0	0	0	0	0	0	0	2018-07-06	1	8		39	0	34	0	0	0	0	0	Basic	Appropiate	Normal	0	Normal	0	0	2019-07-12	2	371	8	73	44.5	0	15
6066	390	1029	1	32	1	1	Technical	1	0	1		0		39	0	0	0	0	0	0	0	0	2018-07-06	1	8		39	0	34	0	0	0	0	0	Basic	Appropiate	Normal	0	Normal	0	0	2020-01-30	3	573	9	78.5	45	0	14.6
6068	392	541	1	19	1	1	Secondary	1	0	0		0		38	0	0	0	0	0	0	0	0	2018-01-17	0	8	9	38	0	35	0	0	0	0	0	Basic	Appropiate	Normal	0	Normal	0	0	2019-01-24	1	372	8	72	47	0	15.4
6068	392	1037	1	19	1	1	Secondary	1	0	0		0		38	0	0	0	0	0	0	0	0	2018-01-17	0	8	9	38	0	35	0	0	0	0	0	Basic	Appropiate	Normal	0	Normal	0	0	2020-02-05	2	749	11	85	48	0	15.5
6072	396	950	1	28	1	1	Primary	1	0	4		0		38	0	0	0	0	0	0	0	0	2018-05-01	1	8	9	38	0	35	0	0	0	0	0	Basic	Appropiate	Normal	0	Normal	0	0	2019-10-31	2	548	10	76.5	45	0	17.1
6075	399	727	1	25	1	1	Technical	1	0	1		0		39.5	0	0	0	0	0	0	0	0	2018-05-15	1	8	9	39.5	0	34	0	0	0	0	0	Basic	Appropiate	Normal	0	Normal	0	0	2019-05-23	2	373	9.8	76.5	48	0	16.7
6075	399	1008	1	25	1	1	Technical	1	0	1		0		39.5	0	0	0	0	0	0	0	0	2018-05-15	1	8	9	39.5	0	34	0	0	0	0	0	Basic	Appropiate	Normal	0	Normal	0	0	2019-12-10	3	574	12	81	46	0	18.3
6077	401	555	1	30	1	1	Secondary	1	0	2		0		39	0	0	0	0	0	0	0	0	2018-01-09	1	8	9	39	0	33	0	0	0	0	0	Basic	Appropiate	Normal	0	Normal	0	0	2019-02-01	1	388	9	72.3	45.5	0	17.2
6077	401	787	1	30	1	1	Secondary	1	0	2		0		39	0	0	0	0	0	0	0	0	2018-01-09	1	8	9	39	0	33	0	0	0	0	0	Basic	Appropiate	Normal	0	Normal	0	0	2019-07-08	2	545	10	75	47	0	17.8
6080	404	772	1	16	1	1	Primary	0	0	0		0		40	0	0	0	0	0	0	0	0	2018-06-25	0	8	9	40	0	34	0	0	0	0	0	Basic	Appropiate	Normal	0	Normal	0	0	2019-06-26	2	366	9.5	76.5	44.5	0	16.2
6080	404	1003	1	16	1	1	Primary	0	0	0		0		40	0	0	0	0	0	0	0	0	2018-06-25	0	8	9	40	0	34	0	0	0	0	0	Basic	Appropiate	Normal	0	Normal	0	0	2019-12-06	3	529	10	75	45.7	0	17.8
6084	408	1018	1	23	1	1	Secondary	1	0	1				38.1	0	0	0	0	0	0	0	0	2018-06-01	0	8	9	38.1	0	34	0	0	0	0	0	Basic	Appropiate	Normal	0	Normal	0	0	2019-12-12	2	559	12	82	46.3	0	17.8
6088	412	745	1	37	1	1	Secondary	1	0	1		0		36.1	0	0	0	0	0	1	0	0	2018-06-07	0	8	9	36.1	1	33	0	0	0	0	0	Basic	Appropiate	Normal	0	Normal	0	0	2019-06-12	2	370	10.3	76	45	0	17.8
6088	413	746	2	37	1	1	Secondary	1	0	1		0		36.1	0	0	0	0	0	1	0	0	2018-06-07	0	8	9	36.1	1	33	0	0	0	0	0	Basic	Appropiate	Normal	0	Normal	0	0	2019-06-12	2	370	10.8	76	45	0	18.7
6088	412	998	1	37	1	1	Secondary	1	0	1		0		36.1	0	0	0	0	0	1	0	0	2018-06-07	0	8	9	36.1	1	33	0	0	0	0	0	Basic	Appropiate	Normal	0	Normal	0	0	2019-12-04	3	545	11.5	77.5	46.5	0	19.1
6088	413	997	2	37	1	1	Secondary	1	0	1		0		36.1	0	0	0	0	0	1	0	0	2018-06-07	0	8	9	36.1	1	33	0	0	0	0	0	Basic	Appropiate	Normal	0	Normal	0	0	2019-12-04	3	545	10	78.7	46	0	16.1
6089	414	834	1	24	1	1	Primary	1	0	1		0		38.1	0	0	0	0	0	0	0	0	2018-08-14	0	8	10	38.1	0	37	0	0	0	0	0	Basic	Appropiate	Normal	0	Normal	0	0	2019-08-08	2	359	11	76	48	0	19
6097	437	864	1	23	1	1	Primary	1	0	0				40	0	0	0	0	0	0	0	0	2018-08-15	1	8	10	40	0	32	0	0	0	0	0	Basic	Appropiate	Normal	0	Normal	0	0	2019-08-27	2	377	10.36	83	46.4	0	15
6100	444	609	1	25	1	1	Secondary	1	0	1		0		39	0	0	0	0	0	0	0	0	2018-01-11	1	8	9	39	0	34.5	0	0	0	0	0	Basic	Appropiate	Normal	0	Normal	0	0	2019-03-04	1	417	10	73	44.5	0	18.8
6100	444	728	1	25	1	1	Secondary	1	0	1		0		39	0	0	0	0	0	0	0	0	2018-01-11	1	8	9	39	0	34.5	0	0	0	0	0	Basic	Appropiate	Normal	0	Normal	0	0	2019-05-24	2	498	10	73	45	0	18.8
6100	444	824	1	25	1	1	Secondary	1	0	1		0		39	0	0	0	0	0	0	0	0	2018-01-11	1	8	9	39	0	34.5	0	0	0	0	0	Basic	Appropiate	Normal	0	Normal	0	0	2019-07-31	3	566	10	73	45.5	0	18.8
6100	444	1026	1	25	1	1	Secondary	1	0	1		0		39	0	0	0	0	0	0	0	0	2018-01-11	1	8	9	39	0	34.5	0	0	0	0	0	Basic	Appropiate	Normal	0	Normal	0	0	2020-01-28	4	747	11.5	80	46	0	18.3
6103	447	612	1	24	1	1	Secondary	1	0	1		0		40.1	0	0	0	0	0	0	0	0	2018-01-29	1	8	10	40.1	0	36	0	0	0	0	0	Basic	Appropiate	Normal	0	Normal	0	0	2019-03-06	1	401	9.9	74.6	46.5	0	17.8
6103	447	829	1	24	1	1	Secondary	1	0	1		0		40.1	0	0	0	0	0	0	0	0	2018-01-29	1	8	10	40.1	0	36	0	0	0	0	0	Basic	Appropiate	Normal	0	Normal	0	0	2019-08-02	2	550	11.5	79	47.5	0	18.4
6103	447	1056	1	24	1	1	Secondary	1	0	1		0		40.1	0	0	0	0	0	0	0	0	2018-01-29	1	8	10	40.1	0	36	0	0	0	0	0	Basic	Appropiate	Normal	0	Normal	0	0	2020-02-25	3	757	13.5	86.3	47	0	18.4
6104	448	613	1	21	1	1	Secondary	0	0	1		0		39.6	0	0	0	0	0	0	0	0	2017-12-21	0	9	10	39.6	0	37	0	0	0	0	0	Basic	Appropiate	Normal	0	Normal	0	0	2019-03-06	1	440	10	75	46.5	0	17.8
6104	448	879	1	21	1	1	Secondary	0	0	1		0		39.6	0	0	0	0	0	0	0	0	2017-12-21	0	9	10	39.6	0	37	0	0	0	0	0	Basic	Appropiate	Normal	0	Normal	0	0	2019-09-09	2	627	12	78.5	46.5	0	19.5
6106	450	786	1	17	1	1	Secondary	1	0	4		0		38.6	0	0	0	0	0	0	0	0	2018-08-01	0	10	10	38.6	0	36	0	0	0	0	0	Basic	Appropiate	Normal	0	Normal	0	0	2019-07-08	2	341	9	69	45.5	0	18.9
6106	450	1055	1	17	1	1	Secondary	1	0	4		0		38.6	0	0	0	0	0	0	0	0	2018-08-01	0	10	10	38.6	0	36	0	0	0	0	0	Basic	Appropiate	Normal	0	Normal	0	0	2020-02-24	3	572	10	77.8	46.4	0	16.5
6107	451	622	1	19	1	1	Secondary	0	0	1				38	0	0	0	0	0	0	0	0	2018-01-12	0	8	9	38	0	33	0	0	0	0	0	Basic	Appropiate	Normal	0	Normal	0	0	2019-03-07	1	419	9.9	73	45.5	0	18.6
6107	451	833	1	19	1	1	Secondary	0	0	1				38	0	0	0	0	0	0	0	0	2018-01-12	0	8	9	38	0	33	0	0	0	0	0	Basic	Appropiate	Normal	0	Normal	0	0	2019-08-06	2	571	10	78.3	46	0	16.3
6113	457	811	1	20	1	1	Secondary	1	0	0		0		36.2	0	0	0	0	0	0	0	0	2018-07-08	1	8	9	36.2	1	35	0	0	0	0	0	Basic	Appropiate	Normal	0	Normal	0	0	2019-07-23	2	380	10	73.8	46	0	18.4
6118	462	813	1	23	1	1	Secondary	1	0	0		0		38.5	0	0	0	0	0	0	0	0	2018-07-18	0			38.5	0		0	0	0	0	0	Basic	Appropiate	Normal	0	Normal	0	0	2019-07-24	2	371	12	75.5	46	0	21.1
6118	462	1047	1	23	1	1	Secondary	1	0	0		0		38.5	0	0	0	0	0	0	0	0	2018-07-18	0			38.5	0		0	0	0	0	0	Basic	Appropiate	Normal	0	Normal	0	0	2020-02-17	3	579	13	82.5	47.5	0	19.1
6119	463	843	1	31	1	1	Secondary	1	0	1		0		36.6	0	0	0	0	0	0	0	0	2018-08-03	0	8	9	36.6	1	35	0	0	0	0	0	Basic	Appropiate	Normal	0	Normal	0	0	2019-08-14	2	376	11	76	48	0	19
6119	463	1045	1	31	1	1	Secondary	1	0	1		0		36.6	0	0	0	0	0	0	0	0	2018-08-03	0	8	9	36.6	1	35	0	0	0	0	0	Basic	Appropiate	Normal	0	Normal	0	0	2020-02-12	3	558	13.5	82	49	0	20.1
6120	464	650	1	19	1	1	Secondary	0	0	1		1		39.2	0	0	0	0	0	0	0	0	2018-03-22	1	8	10	39.2	0	34	0	0	0	0	0	Basic	Appropiate	Normal	0	Normal	0	0	2019-03-28	1	371	8.8	70	48	0	18
6120	464	814	1	19	1	1	Secondary	0	0	1		1		39.2	0	0	0	0	0	0	0	0	2018-03-22	1	8	10	39.2	0	34	0	0	0	0	0	Basic	Appropiate	Normal	0	Normal	0	0	2019-07-24	2	489	10	73	45	0	18.8
6122	466	654	1	23	1	1	Secondary	1	0	1		0		38.2	0	0	0	0	0	0	0	0	2018-03-23	1	8	10	38.2	0	32	0	0	0	0	0	Basic	Appropiate	Normal	0	Normal	0	0	2019-03-28	1	370	8	70	44.5	0	16.3
6122	466	893	1	23	1	1	Secondary	1	0	1		0		38.2	0	0	0	0	0	0	0	0	2018-03-23	1	8	10	38.2	0	32	0	0	0	0	0	Basic	Appropiate	Normal	0	Normal	0	0	2019-09-17	2	543	10	76.5	46	0	17.1
6122	466	1073	1	23	1	1	Secondary	1	0	1		0		38.2	0	0	0	0	0	0	0	0	2018-03-23	1	8	10	38.2	0	32	0	0	0	0	0	Basic	Appropiate	Normal	0	Normal	0	0	2020-03-09	3	717	11	80.7	47	0	16.9
6132	476	686	1	21	1	1	Secondary	1	0	1		0		39	0	0	0	0	0	0	0	0	2018-01-16	1	8	10	39	0	37.5	0	0	0	0	0	Basic	Appropiate	Normal	0	Normal	0	0	2019-04-23	1	462	10	79	48.5	0	16
6132	476	1044	1	21	1	1	Secondary	1	0	1		0		39	0	0	0	0	0	0	0	0	2018-01-16	1	8	10	39	0	37.5	0	0	0	0	0	Basic	Appropiate	Normal	0	Normal	0	0	2020-02-12	2	757	13	85.5	49	0	18.1
6138	482	701	1	19	1	1	Secondary	1	0	2				32.1	0	0	0	0	0	0	0	0	2018-04-23	0	7	8	32.1	1	31	0	0	1	0	0	Basic	Appropiate	Normal	0	Normal	0	0	2019-05-07	1	379	10.5	77.5	46	0	17.5
6138	482	930	1	19	1	1	Secondary	1	0	2				32.1	0	0	0	0	0	0	0	0	2018-04-23	0	7	8	32.1	1	31	0	0	1	0	0	Basic	Appropiate	Normal	0	Normal	0	0	2019-10-15	2	540	13	81	47.3	0	19.8
6140	484	705	1	20	1	1	Secondary	1	0	3		0		38	0	0	0	0	0	0	0	0	2018-05-19	1			38	0		0	0	0	0	0	Basic	Appropiate	Normal	0	Normal	0	0	2019-05-09	1	355	7.5	70	44	0	15.3
6140	484	999	1	20	1	1	Secondary	1	0	3		0		38	0	0	0	0	0	0	0	0	2018-05-19	1			38	0		0	0	0	0	0	Basic	Appropiate	Normal	0	Normal	0	0	2019-12-05	2	565	9	75	44	0	16
6152	493	717	1	35	1	1	Secondary	1	0	3		0		39	0	0	0	0	0	0	0	0	2018-06-01	0	8	10	39	0	37	0	0	0	0	0	Basic	Appropiate	Normal	0	Normal	0	0	2019-05-16	1	349	9.5	73	50	0	17.8
6152	493	1001	1	35	1	1	Secondary	1	0	3		0		39	0	0	0	0	0	0	0	0	2018-06-01	0	8	10	39	0	37	0	0	0	0	0	Basic	Appropiate	Normal	0	Normal	0	0	2019-12-06	2	553	13	81	46	0	19.8
6157	501	736	1	25	1	1	Secondary	1	0	4		0		37.6	0	0	0	0	0	0	0	0	2018-01-04	1	8	10	37.6	0	36	0	0	0	0	0	Basic	Appropiate	Normal	0	Normal	0	0	2019-05-31	1	512	9	63	45	0	22.7
6160	512	758	1	21.4	1	1	Secondary	1	0	2		0		38.6	0	0	0	0	0	0	0	0	2017-12-20	1	8	10	39	0	34	0	0	0	0	0	Basic	Appropiate	Normal	0	Normal	0	0	2019-06-11	1	538	10.13	78	44	0	16.7
6160	512	1015	1	21.4	1	1	Secondary	1	0	2		0		38.6	0	0	0	0	0	0	0	0	2017-12-20	1	8	10	39	0	34	0	0	0	0	0	Basic	Appropiate	Normal	0	Normal	0	0	2019-12-11	2	721	12	80	45.5	0	18.8
6162	514	982	1	18	1	1	Secondary	1	0	0		0		41	0	0	0	0	0	0	0	0	2018-11-09	1	9	9	41	0	34	0	0	0	0	0	Basic	Appropiate	Normal	0	Normal	0	0	2019-11-20	2	376	9	71	43.5	0	17.9
6163	515	762	1	28	1	1	Secondary	1	0	2		0		38.6	0	0	0	0	0	0	0	0	2018-09-07	1	8	9	38.6	0	34	0	0	0	0	0	Basic	Appropiate	Normal	0	Normal	0	0	2019-06-18	1	284	8	67.5	41.3	0	17.6
6163	515	873	1	28	1	1	Secondary	1	0	2		0		38.6	0	0	0	0	0	0	0	0	2018-09-07	1	8	9	38.6	0	34	0	0	0	0	0	Basic	Appropiate	Normal	0	Normal	0	0	2019-09-03	2	361	9.5	75	46	0	16.9
6168	520	928	1	37	1	1	Primary	1	0	2		0		39.1	0	0	0	0	0	0	0	0	2018-10-08	0	8	9	39.1	0	35	0	0	0	0	0	Basic	Appropiate	Normal	0	Normal	0	0	2019-10-15	2	372	10	76	47	0	17.3
6173	525	780	1	17	1	1	Secondary	0	0	0		0		41	0	0	0	0	0	0	0	0	2018-05-02	0	8	9	41	0	34	0	0	0	0	0	Basic	Appropiate	Normal	0	Normal	0	0	2019-07-03	1	427	9	72	46.5	0	17.4
6173	525	967	1	17	1	1	Secondary	0	0	0		0		41	0	0	0	0	0	0	0	0	2018-05-02	0	8	9	41	0	34	0	0	0	0	0	Basic	Appropiate	Normal	0	Normal	0	0	2019-11-13	1	560	12	75.5	47.8	0	21.1
6174	526	781	1	37	1	1	Secondary	1	0	5		0		40	0	0	0	0	0	0	0	0	2018-06-05	0	8	10	40.3	0	36	0	0	0	0	0	Basic	Appropiate	Normal	0	Normal	0	0	2019-07-04	1	394	9.25	78	45.3	0	15.2
6175	527	1014	1	28	1	1	Primary	1	0	1		0		39.2	0	0	0	0	0	0	0	0	2018-06-30	0	8	10	39.2	0	35	0	0	0	0	0	Basic	Appropiate	Normal	0	Normal	0	0	2019-12-11	2	529	11	77.4	44	1	18.4
6175	527	783	1	28	1	1	Primary	1	0	1		0		39.2	0	0	0	0	0	0	0	0	2018-06-30	0	8	10	39.2	0	35	0	0	0	0	0	Basic	Appropiate	Normal	0	Normal	0	0	2019-07-05	1	370	10.1	72	46	0	19.5
6176	528	784	1	22	1	1	Primary	1	0	2		0		38	0	0	0	0	0	0	0	0	2018-04-28	1	8	9	38.4	0	34	0	0	0	0	0	Basic	Appropiate	Normal	0	Normal	0	0	2019-07-05	1	433	10.69	75	46	0	19
6176	528	962	1	22	1	1	Primary	1	0	2		0		38	0	0	0	0	0	0	0	0	2018-04-28	1	8	9	38.4	0	34	0	0	0	0	0	Basic	Appropiate	Normal	0	Normal	0	0	2019-11-09	2	560	11.5	80	47	0	18
6179	531	797	1	20.2	1	1	Technical	1	0	2		0		39	0	0	0	0	0	0	1	0	2018-07-05	0	8	9	39	0	36	0	0	0	0	0	Basic	Appropiate	Normal	0	Normal	0	0	2019-07-11	1	371	9	71	45	0	17.9
6179	531	1034	1	20.2	1	1	Technical	1	0	2		0		39	0	0	0	0	0	0	1	0	2018-07-05	0	8	9	39	0	36	0	0	0	0	0	Basic	Appropiate	Normal	0	Normal	0	0	2020-02-04	2	579	10	79	46	0	16
6182	534	801	1	29	1	1	Secondary	1	0	0		0		38	0	0	0	0	0	0	1	0	2018-07-05	0	8	10	38.1	0	35	0	0	0	0	0	Basic	Appropiate	Normal	0	Normal	0	0	2019-07-16	1	376	9.4	74	48	0	17.2
6182	534	1028	1	29	1	1	Secondary	1	0	0		0		38	0	0	0	0	0	0	1	0	2018-07-05	0	8	10	38.1	0	35	0	0	0	0	0	Basic	Appropiate	Normal	0	Normal	0	0	2020-01-29	2	573	10	79	49	0	16
6186	538	987	1	20	1	1	Primary	1	0	2		0		39	0	0	0	0	0	0	0	0	2018-11-15	0	8	9	39	0	36	0	0	0	0	0	Basic	Appropiate	Normal	0	Normal	0	0	2019-11-25	2	375	10	74.5	46.8	0	18
6188	540	810	1	25	1	1	Secondary	1	0	0		0		39	0	0	0	0	0	0	0	0	2018-07-05	0	7	9	39	0	33	0	0	0	0	0	Basic	Appropiate	Normal	0	Normal	0	0	2019-07-22	2	382	7.7	69	47	0	16.2
6188	540	1027	1	25	1	1	Secondary	1	0	0		0		39	0	0	0	0	0	0	0	0	2018-07-05	0	7	9	39	0	33	0	0	0	0	0	Basic	Appropiate	Normal	0	Normal	0	0	2020-01-29	2	573	9	77.5	48	0	15
6190	542	820	1	25	1	1	Secondary	1	0	0				41	0	0	0	0	0	0	0	0	2018-01-09	1	8	10	41	0	34	0	0	0	0	0	Basic	Appropiate	Normal	0	Normal	0	0	2019-07-29	1	566	10.32	79.5	46.1	0	16.3
6192	544	825	1	39	1	1	Secondary	1	0	4		0		39.1	0	0	0	0	0	0	0	0	2018-01-29	0	8	10	39.1	0	34	0	0	0	0	0	Basic	Appropiate	Normal	0	Normal	0	0	2019-08-01	1	549	10	78	46.5	0	16.4
6195	548	848	1	20	1	1	Primary	1	0	1		0		38.5	0	0	0	0	0	0	0	0	2018-03-16	0	8	10	38	0	36	0	0	0	0	0	Basic	Appropiate	Normal	0	Normal	0	0	2019-08-16	1	518	10	80.5	49	0	15.4
6196	549	856	1	24	1	1	Primary	1	0	1		0		35	0	0	0	0	1	0	0	0	2018-07-27	0	8	9	35	1	32	0	0	0	0	0	Basic	Appropiate	Normal	0	Normal	0	0	2019-08-21	1	390	10	72	47	0	19.2
6199	552	863	1	21	1	1	Secondary	1	0	7				38	0	0	0	0	0	0	1	0	2018-07-13	0			38	0		0	0	0	0	0	Basic	Appropiate	Normal	0	Normal	0	0	2019-08-26	1	409	10.1	77	46.8	0	17
6202	555	868	1	21	1	1	Technical	1	0	2		0		38.3	0	0	0	0	0	0	0	0	2018-08-23	0	10	10	38.3	0	36	0	0	0	0	0	Basic	Appropiate	Normal	0	Normal	0	0	2019-08-30	1	372	10	78	48	0	16.4
6203	556	872	1	31	1	1	Primary	1	0	1		0		39	0	0	0	0	0	0	0	0	2018-09-25	1	8	9	39	0	35	0	0	0	0	0	Basic	Appropiate	Normal	0	Normal	0	0	2019-09-02	1	342	8.4	74	47	0	15.3
6208	562	889	1	19	1	1	Secondary	1	0	2				38.6	0	0	0	0	0	0	0	0	2018-09-28	0	8	9	38.6	0	36	0	0	0	0	0	Basic	Appropiate	Normal	0	Normal	0	0	2019-09-12	1	349	10.9	78	46	0	17.9
6209	563	892	1	28	1	1	Secondary	1	0	1		0		38.6	0	0	0	0	0	0	0	0	2018-08-24	1	8	9	38.6	0	34	0	0	0	0	0	Basic	Appropiate	Normal	0	Normal	0	0	2019-09-16	1	388	9	69	43	0	18.9
6209	563	1049	1	28	1	1	Secondary	1	0	1		0		38.6	0	0	0	0	0	0	0	0	2018-08-24	1	8	9	38.6	0	34	0	0	0	0	0	Basic	Appropiate	Normal	0	Normal	0	0	2020-02-18	2	543	10	75.7	44	0	17.5
6210	564	895	1		1	1	Secondary	1	0	1				39	0	0	0	0	0	0	0	0	2018-09-27	0	9	10	39	0	34.5	0	0	0	0	0	Basic	Appropiate	Normal	0	Normal	0	0	2019-09-17	1	355	9.6	78	45	0	15.8
6212	566	932	1	29	1	1	Technical	1	0	1		0		39	0	0	0	0	0	0	0	0	2018-11-02	0	8	10	39	0	35	0	0	0	0	0	Basic	Appropiate	Normal	0	Normal	0	0	2019-10-16	1	348	10.5	75	47	0	18.7
6215	569	953	1	18	1	1	Secondary	1	0	5		0		38.6	0	0	0	0	0	0	0	0	2018-09-20	0	8	10	38.6	0	33	0	0	0	0	0	Basic	Appropiate	Normal	0	Normal	0	0	2019-10-31	1	406	8	72	45	0	15.4
6216	570	1009	1	27	1	1	Primary	1	0	2		0		38.5	0	0	0	0	0	0	0	0	2017-12-14	0	8	9	38.5	0	36	0	0	0	0	0	Basic	Appropiate	Normal	0	Normal	0	0	2019-12-09	1	725	11.5	85	50	0	15.9
7003	370	995	1	20	1	1	Secondary	0	0	2		0		41	0	0	0	0	0	0	0	0	2018-12-11	1	8	10	41	0	34	0	0	0	0	0	Neurosono	Appropiate	Normal	0	Normal	0	0	2019-12-02	2	356	10	69.3	47	0	20.8
7017	426	1059	1	29	1	1	Secondary	1	0	0		0		38.1	0	0	0	0	0	0	0	0	2019-02-19	0	8	10	38.1	0	34	0	0	0	0	0	Neurosono	Appropiate	Normal	0	Normal	0	0	2020-02-26	2	372	11	74	45	0	20.1
1005	178	14	1	33	1	1	Technical	0	1	1				39.5	0	0	0	0	0	0	0	1	2016-06-21	1	7	8	38	0	36	0	1	0	0	0	Neurosono	Appropiate	Normal	0	Normal	0	0	2017-06-21	2	365	9.56	75	42.5	0	16.99
1005	178	15	1	33	1	1	Technical	0	1	1				39.5	0	0	0	0	0	0	0	1	2016-06-21	1	7	8	38	0	36	0	1	0	0	0	Neurosono	Appropiate	Normal	0	Normal	0	0	2017-12-15	3	542	11	79.5	46.5	0	17.4
1005	178	248	1	33	1	1	Technical	0	1	1				39.5	0	0	0	0	0	0	0	1	2016-06-21	1	7	8	38	0	36	0	1	0	0	0	Neurosono	Appropiate	Normal	0	Normal	0	0	2018-06-22	4	731	12	83.5	46.3	0	17.21
1005	178	557	1	33	1	1	Technical	0	1	1				39.5	0	0	0	0	0	0	0	1	2016-06-21	1	7	8	38	0	36	0	1	0	0	0	Neurosono	Appropiate	Normal	0	Normal	0	0	2019-02-05	5	959	14	90.5	48.5	0	17.4
1005	178	849	1	33	1	1	Technical	0	1	1				39.5	0	0	0	0	0	0	0	1	2016-06-21	1	7	8	38	0	36	0	1	0	0	0	Neurosono	Appropiate	Normal	0	Normal	0	0	2019-08-16	6	1151	15	94.5	50	0	17
1009	1	19	1	24	1	1	Secondary	0	1	1				39	0	0	0	0	0	0	0	0	2016-09-14	1	8	9	40	0	35	0	1	0	0	0	Detailed	Appropiate	Normal	0	Normal	0	0	2017-09-21	2	372	13	76	47	0	22.5
1017	10	30	1	31	1	1	Secondary	1	1	4				38	0	0	0	0	0	0	0	0	2016-08-22	1	8	9	38	0	33	0	1	0	0	0	Neurosono	Appropiate	Normal	0	Normal	0	0	2017-09-04	2	378	9	73	44	0	16.88
1017	10	31	1	31	1	1	Secondary	1	1	4				38	0	0	0	0	0	0	0	0	2016-08-22	1	8	9	38	0	33	0	1	0	0	0	Neurosono	Appropiate	Normal	0	Normal	0	0	2018-03-12	3	567	9	81.5	47.5	0	13.54
1017	10	410	1	31	1	1	Secondary	1	1	4				38	0	0	0	0	0	0	0	0	2016-08-22	1	8	9	38	0	33	0	1	0	0	0	Neurosono	Appropiate	Normal	0	Normal	0	0	2018-08-16	4	724	12	84.5	49.4	0	16.8061
1023	129	41	1	30	1	1	Secondary	0	1	2				38	0	0	0	0	0	0	0	0	2016-06-17	1	8	9	38.2	0	35	0	1	0	0	0	Neurosono	Appropiate	Normal	0	Normal	0	0	2017-07-12	2	390	11	74.5	46	0	19.81
1023	129	752	1	30	1	1	Secondary	0	1	2				38	0	0	0	0	0	0	0	0	2016-06-17	1	8	9	38.2	0	35	0	1	0	0	0	Neurosono	Appropiate	Normal	0	Normal	0	0	2019-06-17	3	1095	14	91.5	48.8	0	17
1034	21	59	1	23	1	1	Technical	1	1	0				39	0	0	0	0	0	0	0	0	2016-09-10	1	8	9	39	0	36	0	1	0	0	0	Neurosono	Appropiate	Normal	0	Normal	0	0	2017-10-27	2	412	9	71	45	0	17.85
1034	21	60	1	23	1	1	Technical	1	1	0				39	0	0	0	0	0	0	0	0	2016-09-10	1	8	9	39	0	36	0	1	0	0	0	Neurosono	Appropiate	Normal	0	Normal	0	0	2018-03-22	3	558	10	78	45.9	0	16.43
1034	21	501	1	23	1	1	Technical	1	1	0				39	0	0	0	0	0	0	0	0	2016-09-10	1	8	9	39	0	36	0	1	0	0	0	Neurosono	Appropiate	Normal	0	Normal	0	0	2018-11-17	4	798	10	83.5	48.2	0	14.3
1041	27	76	1	24	1	1	Secondary	1	1	2		0		38.3	0	0	0	0	1	0	1	1	2016-07-19	1	8	10	38	0	33	0	1	0	0	0	Neurosono	Appropiate	Normal	0	Normal	0	0	2017-07-21	2	367	8	71	43.5	0	15.86
1041	27	77	1	24	1	1	Secondary	1	1	2		0		38.3	0	0	0	0	1	0	1	1	2016-07-19	1	8	10	38	0	33	0	1	0	0	0	Neurosono	Appropiate	Normal	0	Normal	0	0	2018-01-29	3	559	10	78.2	46	0	16.35
1041	27	399	1	24	1	1	Secondary	1	1	2		0		38.3	0	0	0	0	1	0	1	1	2016-07-19	1	8	10	38	0	33	0	1	0	0	0	Neurosono	Appropiate	Normal	0	Normal	0	0	2018-07-23	4	734	11	79.5	47.5	0	17.4044
1041	27	607	1	24	1	1	Secondary	1	1	2		0		38.3	0	0	0	0	1	0	1	1	2016-07-19	1	8	10	38	0	33	0	1	0	0	0	Neurosono	Appropiate	Normal	0	Normal	0	0	2019-03-04	5	958	12.5	88.5	46	0	16.2
1068	49	113	1	24	1	1	Secondary	0	1	3				38.6	0	0	0	0	0	0	1	0	2016-09-12	1	8	9	38.6	0	34.5	0	1	0	0	0	Neurosono	Appropiate	Normal	0	Normal	0	0	2017-09-15	2	368	10	75	47	0	17.77
1068	49	114	1	24	1	1	Secondary	0	1	3				38.6	0	0	0	0	0	0	1	0	2016-09-12	1	8	9	38.6	0	34.5	0	1	0	0	0	Neurosono	Appropiate	Normal	0	Normal	0	0	2018-03-13	3	547	9	82	48.3	0	13.38
1098	121	151	1	36	1	1	Secondary	1	1	2				35	0	0	0	0	1	0	0	0	2016-04-30	1	8	9	35	1	33.5	0	1	1	1	0	Detailed	Appropiate	Normal	0	Normal	0	0	2017-06-15	2	411	7.94	74	46.5	0	14.49
1098	121	152	1	36	1	1	Secondary	1	1	2				35	0	0	0	0	1	0	0	0	2016-04-30	1	8	9	35	1	33.5	0	1	1	1	0	Detailed	Appropiate	Normal	0	Normal	0	0	2017-12-01	3	580	10	81.5	47.5	0	15.05
1098	121	153	1	36	1	1	Secondary	1	1	2				35	0	0	0	0	1	0	0	0	2016-04-30	1	8	9	35	1	33.5	0	1	1	1	0	Detailed	Appropiate	Normal	0	Normal	0	0	2018-06-08	4	769	10	86	48.3	0	13.52
1098	121	586	1	36	1	1	Secondary	1	1	2				35	0	0	0	0	1	0	0	0	2016-04-30	1	8	9	35	1	33.5	0	1	1	1	0	Detailed	Appropiate	Normal	0	Normal	0	0	2019-02-21	5	1027	12	93.4	49.2	0	14
1165	271	203	1	30	1	1	Secondary	0	1	3		0		40.3	0	0	0	0	0	0	0	0	2017-01-06	1	8	9	40.3	0	35	0	1	0	0	0	Neurosono	Appropiate	Normal	0	Normal	0	0	2017-11-16	1	314	7	67	44	0	15.59
2008	84	222	1	38	1	1	Technical	0	1	3				38.4	0	0	0	0	1	0	0	0	2016-10-06	0	8	9	38.4	0	33	0	1	0	1	1	Neurosono	Appropiate	Normal	0	Normal	0	0	2017-10-06	2	365	9	73	46	0	16.88
2008	84	223	1	38	1	1	Technical	0	1	3				38.4	0	0	0	0	1	0	0	0	2016-10-06	0	8	9	38.4	0	33	0	1	0	1	1	Neurosono	Appropiate	Normal	0	Normal	0	0	2018-04-10	3	551	10	79.4	47.3	0	15.86
2008	84	495	1	38	1	1	Technical	0	1	3				38.4	0	0	0	0	1	0	0	0	2016-10-06	0	8	9	38.4	0	33	0	1	0	1	1	Neurosono	Appropiate	Normal	0	Normal	0	0	2018-11-07	4	762	11	85	48.5	0	15.2
2008	84	644	1	38	1	1	Technical	0	1	3				38.4	0	0	0	0	1	0	0	0	2016-10-06	0	8	9	38.4	0	33	0	1	0	1	1	Neurosono	Appropiate	Normal	0	Normal	0	0	2019-03-22	5	897	12	89.7	49.5	0	15.1
2009	128	225	1	27	1	1	Technical	0	1	1				37	0	0	0	0	1	0	0	0	2016-05-20	0	8	9	37	0	37	0	1	0	0	0	Detailed	Appropiate	Normal	0	Normal	0	0	2017-07-21	2	427	10	77	45.5	0	16.86
2009	128	226	1	27	1	1	Technical	0	1	1				37	0	0	0	0	1	0	0	0	2016-05-20	0	8	9	37	0	37	0	1	0	0	0	Detailed	Appropiate	Normal	0	Normal	0	0	2017-11-21	3	550	11.5	82.5	47	0	16.89
2009	128	227	1	27	1	1	Technical	0	1	1				37	0	0	0	0	1	0	0	0	2016-05-20	0	8	9	37	0	37	0	1	0	0	0	Detailed	Appropiate	Normal	0	Normal	0	0	2018-06-19	4	760	13.5	87	48.1	0	17.83
2009	128	735	1	27	1	1	Technical	0	1	1				37	0	0	0	0	1	0	0	0	2016-05-20	0	8	9	37	0	37	0	1	0	0	0	Detailed	Appropiate	Normal	0	Normal	0	0	2019-05-31	5	1106	14	94	49	0	16.1
2014	89	240	1	21	1	1	Technical	0	1	0		0		40.2	0	0	0	0	0	0	1	0	2016-05-02	1	8	9	40.2	0		0	1	0	0	0	Neurosono	Appropiate	Normal	0	Normal	0	0	2017-05-02	2	365	9.09	76	46	0	15.73
2014	89	241	1	21	1	1	Technical	0	1	0		0		40.2	0	0	0	0	0	0	1	0	2016-05-02	1	8	9	40.2	0		0	1	0	0	0	Neurosono	Appropiate	Normal	0	Normal	0	0	2017-11-18	3	565	10	78.5	47.5	0	16.22
2014	89	242	1	21	1	1	Technical	0	1	0		0		40.2	0	0	0	0	0	0	1	0	2016-05-02	1	8	9	40.2	0		0	1	0	0	0	Neurosono	Appropiate	Normal	0	Normal	0	0	2018-06-14	4	773	11	86	48	0	14.87
2015	97	235	1	38.5	1	0	Technical	1	1	2				38	0	0	0	0	0	0	1	0	2016-07-22	1	8	10	38	0	36	0	1	0	0	0	Neurosono	Appropiate	Normal	0	Normal	0	0	2017-09-30	2	435	11	78.5	45.5	0	17.85
2015	97	236	1	38.5	1	0	Technical	1	1	2				38	0	0	0	0	0	0	1	0	2016-07-22	1	8	10	38	0	36	0	1	0	0	0	Neurosono	Appropiate	Normal	0	Normal	0	0	2018-01-20	3	547	12	82	47.2	0	17.84
2015	97	401	1	38.5	1	0	Technical	1	1	2				38	0	0	0	0	0	0	1	0	2016-07-22	1	8	10	38	0	36	0	1	0	0	0	Neurosono	Appropiate	Normal	0	Normal	0	0	2018-07-28	4	736	14	87	47.8	0	18.4965
4042	148	308	1	26	1	0	Secondary	1	1	1	0		0	38.3	0	0	0	0	0	0	0	0	2016-10-11	0	7	9	38	0	35	0	1	0	0	0	Detailed	Appropiate	Normal	0	Normal	0	0	2017-10-11	2	365	11	75	45.5	0	19.5556
4042	148	309	1	26	1	0	Secondary	1	1	1	0		0	38.3	0	0	0	0	0	0	0	0	2016-10-11	0	7	9	38	0	35	0	1	0	0	0	Detailed	Appropiate	Normal	0	Normal	0	0	2018-04-26	3	562	12	81	48	0	18.2899
4042	148	493	1	26	1	0	Secondary	1	1	1	0		0	38.3	0	0	0	0	0	0	0	0	2016-10-11	0	7	9	38	0	35	0	1	0	0	0	Detailed	Appropiate	Normal	0	Normal	0	0	2018-10-31	4	750	13	88	48.5	0	17.1
4067	162	335	1	32	1	0	Secondary	1	1	2	0		0	36	0	0	0	1	0	0	1	0	2016-09-28	1	8	9	36	1	31	0	1	0	1	1	Detailed	IUGR	Normal	0	Normal	0	0	2017-10-02	2	369	8	70	43	0	16.3265
4067	162	336	1	32	1	0	Secondary	1	1	2	0		0	36	0	0	0	1	0	0	1	0	2016-09-28	1	8	9	36	1	31	0	1	0	1	1	Detailed	IUGR	Normal	0	Normal	0	0	2018-04-04	3	553	9	81	46	0	13.7174
4067	162	494	1	32	1	0	Secondary	1	1	2	0		0	36	0	0	0	1	0	0	1	0	2016-09-28	1	8	9	36	1	31	0	1	0	1	1	Detailed	IUGR	Normal	0	Normal	0	0	2018-11-01	4	764	10	83	45	0	14.8
6048	366	882	1	26	1	1	Secondary	1	1	2		0		39.2	0	0	0	0	0	0	0	0	2018-03-08	1	8	10	39.2	0	36	0	1	0	0	0	Basic	Appropiate	Normal	0	Normal	0	0	2019-09-10	2	551	10.3	80	46	0	16.1
8003	281	366	1	24	1	0	Technical	1	1	0		0		38.3	0	0	0	0	0	0	0	0	2016-05-04	0			38.3	0		0	1	0	0	0	Detailed	Appropiate	Normal	0	Normal	0	0	2018-05-02	1	728	11.5	81	46	0	17.53
8007	300	370	1	35	1	1	Primary	1	1	1		0		34	0	0	0	0	1	0	1	1	2016-08-25	0			34	1		0	1	0	0	0	Detailed	Appropiate	Normal	0	Normal	0	0	2018-05-10	1	623	13	83.5	47.8	0	18.6453
8007	300	413	1	35	1	1	Primary	1	1	1		0		34	0	0	0	0	1	0	1	1	2016-08-25	0			34	1		0	1	0	0	0	Detailed	Appropiate	Normal	0	Normal	0	0	2018-08-23	2	728	12	84	48	0	17.0068
8015	310	378	1	24	1	0	Technical	0	1	1		0		36.4	0	0	0	1	1	0	1	0	2016-11-03	1			36.4	1		0	1	0	0	0	Detailed	IUGR	Normal	0	Normal	0	0	2018-06-05	1	579	11	83	46	0	15.9675
8015	310	533	1	24	1	0	Technical	0	1	1		0		36.4	0	0	0	1	1	0	1	0	2016-11-03	1			36.4	1		0	1	0	0	0	Detailed	IUGR	Normal	0	Normal	0	0	2018-12-18	2	775	13	87.5	47.5	0	17
8017	311	380	1	32	1	0	Secondary	1	1	2		0		38	0	0	0	0	0	0	0	0	2016-06-02	0	8	9	38	0	36	0	1	0	0	0	Detailed	Appropiate	Normal	0	Normal	0	0	2018-06-12	1	740	15	92.5	50	0	17.531
8019	313	553	1	28	1	0	Technical	1	1	0		0		39.1	0	0	0	0	0	0	0	0	2016-10-07	0			39.1	0	34	0	1	0	0	0	Detailed	Appropiate	Normal	0	Normal	0	0	2019-02-01	2	847	11	85	48	0	15.5
6014	332	588	1	24	0	1	Technical	1	0	0		0		39	1	0	0	0	0	0	0	0	2018-02-22	0	8	10	39	0	33	0	0	0	0	0	Basic	Appropiate	Normal	0	Normal	0	0	2019-02-22	2	365	8.69	69	43.8	0	18.3
6049	367	616	1	26	0	1	Secondary	1	0	2		0		37.5	1	0	0	0	0	0	0	0	2018-02-14	0	8	10	37.5	0	33	0	0	0	0	0	Basic	Appropiate	Normal	0	Normal	0	0	2019-03-08	2	387	9.8	73.7	47	0	18
6049	367	844	1	26	0	1	Secondary	1	0	2		0		37.5	1	0	0	0	0	0	0	0	2018-02-14	0	8	10	37.5	0	33	0	0	0	0	0	Basic	Appropiate	Normal	0	Normal	0	0	2019-08-15	3	547	10	71	48	0	19.8
6052	376	500	1	22	0	1	Secondary	0	0	0		0		39	1	0	0	0	0	0	0	0	2017-11-11	0	8	10	39	0	36	0	0	0	0	0	Basic	Appropiate	Normal	0	Normal	0	0	2018-11-15	1	369	10.5	73.8	45.7	0	19.3
6052	376	726	1	22	0	1	Secondary	0	0	0		0		39	1	0	0	0	0	0	0	0	2017-11-11	0	8	10	39	0	36	0	0	0	0	0	Basic	Appropiate	Normal	0	Normal	0	0	2019-05-23	2	558	12.5	81.5	48.5	0	18.8
6052	376	955	1	22	0	1	Secondary	0	0	0		0		39	1	0	0	0	0	0	0	0	2017-11-11	0	8	10	39	0	36	0	0	0	0	0	Basic	Appropiate	Normal	0	Normal	0	0	2019-11-05	3	724	14	86	49	0	18.9
6054	378	647	1	21	0	1	Secondary	0	0	0		0		31.4	1	0	0	0	0	0	0	0	2018-03-11	1	8	10	31.4	1	28	0	0	0	0	0	Basic	Appropiate	Normal	0	Normal	0	0	2019-03-27	2	381	9	73	45.8	0	16.9
6054	378	929	1	21	0	1	Secondary	0	0	0		0		31.4	1	0	0	0	0	0	0	0	2018-03-11	1	8	10	31.4	1	28	0	0	0	0	0	Basic	Appropiate	Normal	0	Normal	0	0	2019-10-15	3	583	10.5	77	46.3	0	17.7
6054	378	1057	1	21	0	1	Secondary	0	0	0		0		31.4	1	0	0	0	0	0	0	0	2018-03-11	1	8	10	31.4	1	28	0	0	0	0	0	Basic	Appropiate	Normal	0	Normal	0	0	2020-02-25	4	716	11	83.8	48	0	15.7
6133	477	687	1	16	0	1	Secondary	1	0	1		0		41	1	0	0	0	0	0	0	0	2018-04-17	1	8	10	41	0	34	0	0	0	0	0	Basic	Appropiate	Normal	0	Normal	0	0	2019-04-23	1	371	9.5	74	45	0	17.3
6133	477	940	1	16	0	1	Secondary	1	0	1		0		41	1	0	0	0	0	0	0	0	2018-04-17	1	8	10	41	0	34	0	0	0	0	0	Basic	Appropiate	Normal	0	Normal	0	0	2019-10-22	2	553	10.5	79.5	45	0	16.6
6147	498	729	1	38	0	1	Secondary	1	0	1		0		37	1	0	0	0	0	0	0	0	2018-05-13	1	8	10	37	0	33	0	0	0	0	0	Basic	Appropiate	Normal	0	Normal	0	0	2019-05-24	1	376	8.2	71.5	43.5	0	16
6147	498	981	1	38	0	1	Secondary	1	0	1		0		37	1	0	0	0	0	0	0	0	2018-05-13	1	8	10	37	0	33	0	0	0	0	0	Basic	Appropiate	Normal	0	Normal	0	0	2019-11-19	2	555	9.5	75.8	45.8	0	16.5
6204	557	880	1	22	0	1	Secondary	1	0	1		0		39.2	1	0	0	0	0	0	0	0	2018-07-25	1	4	8	39.2	0	35	0	0	0	0	0	Basic	Appropiate	Normal	0	Normal	0	0	2019-09-05	1	407	10	74	46	0	18.3
6213	567	943	1	30	0	1	Secondary	1	0	1				39.4	1	0	0	0	0	0	0	0	2018-10-16	1	8	10	39.4	0	31	0	0	0	0	0	Basic	Appropiate	Normal	0	Normal	0	0	2019-10-21	1	370	9	73	43.5	0	16.9
1003	2	8	1	31	0	1	Secondary	1	1	3				40	1	0	0	0	0	0	0	0	2016-08-03	1	8	9	40	0	34	0	1	0	0	0	Detailed	Appropiate	Oligoam	0	Normal	0	0	2017-08-09	2	371	8.5	72.5	43.1	0	16.17
1003	2	9	1	31	0	1	Secondary	1	1	3				40	1	0	0	0	0	0	0	0	2016-08-03	1	8	9	40	0	34	0	1	0	0	0	Detailed	Appropiate	Oligoam	0	Normal	0	0	2018-03-06	3	580	9	81	45.2	0	13.71
1003	2	403	1	31	0	1	Secondary	1	1	3				40	1	0	0	0	0	0	0	0	2016-08-03	1	8	9	40	0	34	0	1	0	0	0	Detailed	Appropiate	Oligoam	0	Normal	0	0	2018-07-31	4	727	9	83	46	0	13.0643
1092	68	142	1	26	0	0	Technical	1	1	1		0		39.5	1	0	0	0	0	0	0	0	2016-11-15	0	8	10	39.4	0	37	0	1	0	0	0	Detailed	Appropiate	Normal	0	Normal	0	0	2017-11-15	2	365	9	75.5	44.3	0	15.78
1092	68	143	1	26	0	0	Technical	1	1	1		0		39.5	1	0	0	0	0	0	0	0	2016-11-15	0	8	10	39.4	0	37	0	1	0	0	0	Detailed	Appropiate	Normal	0	Normal	0	0	2018-05-15	3	546	10	81.9	46.4	0	14.9
1092	68	527	1	26	0	0	Technical	1	1	1		0		39.5	1	0	0	0	0	0	0	0	2016-11-15	0	8	10	39.4	0	37	0	1	0	0	0	Detailed	Appropiate	Normal	0	Normal	0	0	2018-12-13	4	758	12	84	46.7	0	17.3
1108	118	163	1	25	0	0	Universitary	1	1	1				40	1	0	0	0	0	0	0	0	2016-08-26	1	8	10	40	0	34	0	1	0	0	0	Detailed	Appropiate	Normal	0	Normal	0	0	2017-08-26	2	365	9	73	43	0	16.88
1108	118	164	1	25	0	0	Universitary	1	1	1				40	1	0	0	0	0	0	0	0	2016-08-26	1	8	10	40	0	34	0	1	0	0	0	Detailed	Appropiate	Normal	0	Normal	0	0	2018-03-03	3	554	10	82	45	0	14.87
1116	71	172	1	28	0	1	Primary	1	1	1		0		40	1	0	0	0	0	0	0	0	2016-12-12	1	8	10	40	0	33	0	1	0	0	0	Detailed	Appropiate	Normal	0	Normal	0	0	2018-02-20	2	435	9	78	44.4	0	14.79
1116	71	593	1	28	0	1	Primary	1	1	1		0		40	1	0	0	0	0	0	0	0	2016-12-12	1	8	10	40	0	33	0	1	0	0	0	Detailed	Appropiate	Normal	0	Normal	0	0	2019-02-25	3	805	12.5	88.9	46	0	15.8
2011	86	232	1	23	0	1	Secondary	0	1	0		0		40	1	0	0	0	0	0	0	0	2016-07-18	0	8	9	40.4	0	33	0	1	0	0	0	Basic	Appropiate	Normal	0	Normal	0	0	2017-07-10	2	357	10.22	74	44	0	18.66
2011	86	233	1	23	0	1	Secondary	0	1	0		0		40	1	0	0	0	0	0	0	0	2016-07-18	0	8	9	40.4	0	33	0	1	0	0	0	Basic	Appropiate	Normal	0	Normal	0	0	2018-02-03	3	565	11	83	46	0	15.96
2011	86	391	1	23	0	1	Secondary	0	1	0		0		40	1	0	0	0	0	0	0	0	2016-07-18	0	8	9	40.4	0	33	0	1	0	0	0	Basic	Appropiate	Normal	0	Normal	0	0	2018-07-13	4	725	13	82.5	47.5	0	19.1001
4079	170	353	1	28	0	0	Secondary	1	1	1	0		0	39	1	0	0	0	0	0	0	0	2016-09-28	1	8	9	39	0		0	1	0	0	0	Detailed	Appropiate	Normal	0	Normal	0	0	2017-10-24	2	391	9	76	45	0	15.5817
6003	321	626	1	20	0	1	Technical	1	1	0		0		40.2	1	0	0	0	0	0	0	0	2018-02-16	0	8	10	40.2	0	33	0	1	0	0	0	Basic	Appropiate	Normal	0	Normal	0	0	2019-03-12	2	389	11	71.5	45.5	0	21.5
6003	321	836	1	20	0	1	Technical	1	1	0		0		40.2	1	0	0	0	0	0	0	0	2018-02-16	0	8	10	40.2	0	33	0	1	0	0	0	Basic	Appropiate	Normal	0	Normal	0	0	2019-08-12	3	542	11.5	79.5	46.5	0	18.2
8011	306	374	1	24	0	0	Technical	1	1	1		0		38.5	1	0	0	0	0	0	0	0	2016-06-17	0	8	9	38.5	0	32	0	1	0	0	0	Detailed	Appropiate	Normal	0	Normal	0	0	2018-05-22	1	704	13	86.5	46.9	0	17.3745
6006	324	602	1	32	1	1	Primary	1	0	3		0		38.1	1	0	0	0	0	0	0	0	2017-12-28	1	8	10	38.1	0	34	0	0	1	0	0	Basic	Appropiate	Normal	0	Normal	0	0	2019-03-01	2	428	9	78	44	0	14.8
6006	324	782	1	32	1	1	Primary	1	0	3		0		38.1	1	0	0	0	0	0	0	0	2017-12-28	1	8	10	38.1	0	34	0	0	1	0	0	Basic	Appropiate	Normal	0	Normal	0	0	2019-07-04	3	553	9	76	44.5	0	15.6
6008	326	657	1	17	1	1	Secondary	0	0	0		0		38.5	1	0	0	0	0	0	0	0	2018-02-06	0	8	9	38.5	0	32	0	0	0	0	0	Basic	Appropiate	Normal	0	Normal	0	0	2019-04-02	2	420	10	74	46.4	0	18.3
6008	326	841	1	17	1	1	Secondary	0	0	0		0		38.5	1	0	0	0	0	0	0	0	2018-02-06	0	8	9	38.5	0	32	0	0	0	0	0	Basic	Appropiate	Normal	0	Normal	0	0	2019-08-14	3	554	10	77	48	0	16.9
6009	327	615	1	22	1	0	Secondary	1	0	1		0		40	1	0	0	0	0	0	0	0	2018-02-23	0	8	10	40	0	35	0	0	0	0	0	Basic	Appropiate	Normal	0	Normal	0	0	2019-03-06	2	376	10	74	47.3	0	18.3
6009	327	1058	1	22	1	0	Secondary	1	0	1		0		40	1	0	0	0	0	0	0	0	2018-02-23	0	8	10	40	0	35	0	0	0	0	0	Basic	Appropiate	Normal	0	Normal	0	0	2020-02-25	3	732	11.3	87	48	0	15.2
6016	334	577	1	20	1	1	Technical	1	0	1		0		37.3	1	0	0	0	0	0	0	0	2018-01-24	0	8	10	37.3	0	34	0	0	0	0	0	Basic	Appropiate	Normal	0	Normal	0	0	2019-02-15	2	387	10.4	74	46	0	19
6016	334	696	1	20	1	1	Technical	1	0	1		0		37.3	1	0	0	0	0	0	0	0	2018-01-24	0	8	10	37.3	0	34	0	0	0	0	0	Basic	Appropiate	Normal	0	Normal	0	0	2019-05-03	3	464	11	74	47.5	0	20.1
6016	334	1050	1	20	1	1	Technical	1	0	1		0		37.3	1	0	0	0	0	0	0	0	2018-01-24	0	8	10	37.3	0	34	0	0	0	0	0	Basic	Appropiate	Normal	0	Normal	0	0	2020-02-18	4	755	12	86	49	0	16.5
6017	284	606	1	19	1	1	Technical	0	0	0		1		37.5	1	0	0	0	0	0	0		2018-03-08	1	8	10	37.5	0	33	0	0	0	0	0	Detailed	Appropiate	Normal	0	Normal	0	0	2019-03-04	2	361	9.5	69.5	43.2	0	19.7
6017	284	891	1	19	1	1	Technical	0	0	0		1		37.5	1	0	0	0	0	0	0		2018-03-08	1	8	10	37.5	0	33	0	0	0	0	0	Detailed	Appropiate	Normal	0	Normal	0	0	2019-09-17	3	558	9.5	77.5	44	0	15.8
6017	284	1064	1	19	1	1	Technical	0	0	0		1		37.5	1	0	0	0	0	0	0		2018-03-08	1	8	10	37.5	0	33	0	0	0	0	0	Detailed	Appropiate	Normal	0	Normal	0	0	2020-03-02	4	725	11	82.5	46.5	0	16.2
6021	339	742	1	16	1	1	Secondary	0	0	0		0		40	1	0	0	0	0	0	0	0	2018-03-23	0	8	9	40	0	34	0	0	0	0	0	Basic	Appropiate	Normal	0	Normal	0	0	2019-06-11	2	445	11	77.5	47	0	18.3
6021	339	908	1	16	1	1	Secondary	0	0	0		0		40	1	0	0	0	0	0	0	0	2018-03-23	0	8	9	40	0	34	0	0	0	0	0	Basic	Appropiate	Normal	0	Normal	0	0	2019-10-02	3	558	10.9	81	47.5	0	16.6
6021	339	1076	1	16	1	1	Secondary	0	0	0		0		40	1	0	0	0	0	0	0	0	2018-03-23	0	8	9	40	0	34	0	0	0	0	0	Basic	Appropiate	Normal	0	Normal	0	0	2020-03-10	4	718	13	87	48.4	0	17.2
6022	340	698	1	18	1	1	Secondary	1	0	0		0		39	1	0	0	0	0	0	0	0	2018-03-04	0	5	8	39	0	35	0	0	0	0	0	Basic	Appropiate	Normal	0	Normal	0	0	2019-05-06	2	428	11	83	46	0	16
6022	340	867	1	18	1	1	Secondary	1	0	0		0		39	1	0	0	0	0	0	0	0	2018-03-04	0	5	8	39	0	35	0	0	0	0	0	Basic	Appropiate	Normal	0	Normal	0	0	2019-08-29	3	543	11.5	85	47	0	15.9
6022	340	1078	1	18	1	1	Secondary	1	0	0		0		39	1	0	0	0	0	0	0	0	2018-03-04	0	5	8	39	0	35	0	0	0	0	0	Basic	Appropiate	Normal	0	Normal	0	0	2020-03-11	4	738	14	91.5	47.5	0	17
6024	342	614	1	19	1	1	Secondary	0	0	0		0		40.5	1	0	0	0	0	0	0	0	2018-02-16	0	9	10	40.5	0	34	0	0	0	0	0	Basic	Appropiate	Normal	0	Normal	0	0	2019-03-06	2	383	10	73	45.5	0	18.8
6024	342	846	1	19	1	1	Secondary	0	0	0		0		40.5	1	0	0	0	0	0	0	0	2018-02-16	0	9	10	40.5	0	34	0	0	0	0	0	Basic	Appropiate	Normal	0	Normal	0	0	2019-08-15	3	545	11	82	46.5	0	16.4
6025	343	671	1	33	1	1	Secondary	1	0	2		0		40.3	1	0	0	0	0	0	0	0	2018-03-27	1	8	9	40.3	0	34	0	0	0	0	0	Basic	Appropiate	Normal	0	Normal	0	0	2019-04-08	2	377	10.45	78	43	0	17.2
6025	343	918	1	33	1	1	Secondary	1	0	2		0		40.3	1	0	0	0	0	0	0	0	2018-03-27	1	8	9	40.3	0	34	0	0	0	0	0	Basic	Appropiate	Normal	0	Normal	0	0	2019-10-08	3	560	11	80.5	44	0	17
6026	344	693	1	16	1	1	Secondary	0	0	0		0		38.2	1	0	0	0	0	0	0	0	2018-02-26	0	8	10	38.2	0	34	0	0	0	0	0	Basic	Appropiate	Normal	0	Normal	0	0	2019-04-30	2	428	9.1	77	47.8	0	15.3
6026	344	1081	1	16	1	1	Secondary	0	0	0		0		38.2	1	0	0	0	0	0	0	0	2018-02-26	0	8	10	38.2	0	34	0	0	0	0	0	Basic	Appropiate	Normal	0	Normal	0	0	2020-03-16	3	749	11.4	86	49.6	0	15.41
6027	345	651	1	24	1	1	Technical	1	0	0		0		39.5	1	0	0	0	0	0	0	0	2018-02-15	0	8	10	39.5	0	35	0	0	0	0	0	Basic	Appropiate	Normal	0	Normal	0	0	2019-03-28	2	406	9	71	46	0	17.9
6027	345	852	1	24	1	1	Technical	1	0	0		0		39.5	1	0	0	0	0	0	0	0	2018-02-15	0	8	10	39.5	0	35	0	0	0	0	0	Basic	Appropiate	Normal	0	Normal	0	0	2019-08-20	3	551	11	84	47	0	15.6
6027	345	1070	1	24	1	1	Technical	1	0	0		0		39.5	1	0	0	0	0	0	0	0	2018-02-15	0	8	10	39.5	0	35	0	0	0	0	0	Basic	Appropiate	Normal	0	Normal	0	0	2020-03-06	3	750	12.5	87	49	0	16.8
6028	346	645	1	20	1	1	Secondary	1	0	1		0		39	1	0	0	0	0	0	0	0	2018-03-24	1	8	9	39	0	33	0	0	0	0	0	Basic	Appropiate	Normal	0	Normal	0	0	2019-03-26	2	367	7.9	71	42.9	0	15.7
6028	346	894	1	20	1	1	Secondary	1	0	1		0		39	1	0	0	0	0	0	0	0	2018-03-24	1	8	9	39	0	33	0	0	0	0	0	Basic	Appropiate	Normal	0	Normal	0	0	2019-09-18	3	543	9.8	81	44	0	14.9
6028	346	1062	1	20	1	1	Secondary	1	0	1		0		39	1	0	0	0	0	0	0	0	2018-02-24	1	8	9	39	0	33	0	0	0	0	0	Basic	Appropiate	Normal	0	Normal	0	0	2020-02-28	4	734	10.5	82.5	45.5	0	15.7
6034	352	473	1	22	1	1	Secondary	1	0	0		0		40.2	1	0	0	0	0	0	0	0	2017-10-11	1	9	10	40.2	0	34	0	0	0	0	0	Basic	Appropiate	Normal	0	Normal	0	0	2018-10-16	1	370	10.4	73	46	0	19.52
6034	352	678	1	22	1	1	Secondary	1	0	0		0		40.2	1	0	0	0	0	0	0	0	2017-10-11	1	9	10	40.2	0	34	0	0	0	0	0	Basic	Appropiate	Normal	0	Normal	0	0	2019-04-11	2	547	11.5	78	46.3	0	18.9
6034	352	899	1	22	1	1	Secondary	1	0	0		0		40.2	1	0	0	0	0	0	0	0	2017-10-11	1	9	10	40.2	0	34	0	0	0	0	0	Basic	Appropiate	Normal	0	Normal	0	0	2019-09-23	3	712	12	80	47	0	18.8
6036	354	475	1	21	1	1	Secondary	1	0	1		0		37	1	0	0	0	0	0	0	0	2017-10-19	0	8	9	37	0	33.5	0	0	0	0	0	Basic	Appropiate	Normal	0	Normal	0	0	2018-10-17	1	363	9	74.5	46.5	0	16.22
6036	354	689	1	21	1	1	Secondary	1	0	1		0		37	1	0	0	0	0	0	0	0	2017-10-18	0	8	9	37	0	33.5	0	0	0	0	0	Basic	Appropiate	Normal	0	Normal	0	0	2019-04-25	2	554	10	79.3	48.3	0	15.9
6036	354	923	1	21	1	1	Secondary	1	0	1		0		37	1	0	0	0	0	0	0	0	2017-10-18	0	8	9	37	0	33.5	0	0	0	0	0	Basic	Appropiate	Normal	0	Normal	0	0	2019-10-09	3	721	12	84	47.1	0	17
6039	357	673	1	16	1	1	Universitary	1	0	0		0		40.1	1	0	0	0	0	0	0	0	2018-04-01	0	8	10	40.1	0	33	0	0	0	0	0	Basic	Appropiate	Normal	0	Normal	0	0	2019-04-10	2	374	9	68	46	0	19.5
6039	357	906	1	16	1	1	Universitary	1	0	0		0		40.1	1	0	0	0	0	0	0	0	2018-04-01	0	8	10	40.1	0	33	0	0	0	0	0	Basic	Appropiate	Normal	0	Normal	0	0	2019-09-27	2	544	10	74	48	0	18.3
6040	358	631	1	22	1	1	Secondary	1	0	1		0		38.2	1	0	0	0	0	0	0	0	2018-03-06	0	8	9	38.2	0	34	0	0	0	0	0	Basic	Appropiate	Normal	0	Normal	0	0	2019-03-14	2	373	10	74	44.3	0	18.3
6040	358	1079	1	22	1	1	Secondary	1	0	1		0		38.2	1	0	0	0	0	0	0	0	2018-03-06	0	8	9	38.2	0	34	0	0	0	0	0	Basic	Appropiate	Normal	0	Normal	0	0	2020-03-12	3	737	11	82	46	0	16.6
6043	361	670	1	18	1	1	Universitary	1	0	0		0		37.3	1	0	0	0	0	0	0	0	2018-04-25	1	8	9	37.3	0	33	0	0	0	0	0	Basic	Appropiate	Normal	0	Normal	0	0	2019-04-08	2	348	8	73	45	0	15
6043	361	970	1	18	1	1	Universitary	1	0	0		0		37.3	1	0	0	0	0	0	0	0	2018-04-25	1	8	9	37.3	0	33	0	0	0	0	0	Basic	Appropiate	Normal	0	Normal	0	0	2019-11-14	3	568	10	80.3	46	0	15.5
6046	364	681	1	25	1	1	Secondary	1	0	2		0		38.4	1	0	0	0	0	0	0	0	2018-04-13	0	8	10	38.4	0	33.5	0	0	0	0	0	Basic	Appropiate	Normal	0	Normal	0	0	2019-04-12	2	364	10.5	75	47.3	0	18.7
6046	364	933	1	25	1	1	Secondary	1	0	2		0		38.4	1	0	0	0	0	0	0	0	2018-04-13	0	8	10	38.4	0	33.5	0	0	0	0	0	Basic	Appropiate	Normal	0	Normal	0	0	2019-10-17	3	552	11	79	49	0	17.6
6050	546	627	1	25	1	1	Secondary	0	0	1		0		40.2	1	0	0	0	0	0	0	0	2018-03-05	0	8	9	40.2	0	36	0	0	0	0	0	Basic	Appropiate	Normal	0	Normal	0	0	2019-03-13	2	373	11	73.6	48.3	0	20.3
6050	546	875	1	25	1	1	Secondary	0	0	1		0		40.2	1	0	0	0	0	0	0	0	2018-03-05	0	8	9	40.2	0	36	0	0	0	0	0	Basic	Appropiate	Normal	0	Normal	0	0	2019-09-04	3	548	11	77	49	0	18.6
6050	546	1065	1	25	1	1	Secondary	0	0	1		0		40.2	1	0	0	0	0	0	0	0	2018-03-05	0	8	9	40.2	0	36	0	0	0	0	0	Basic	Appropiate	Normal	0	Normal	0	0	2020-03-02	4	728	13.7	82	50	0	20.4
6057	381	690	1	31	1	0	Secondary	1	0	1		0		40	1	0	0	0	0	0	0	0	2017-11-08	0	9	10	40	0	35	0	0	0	0	0	Basic	Appropiate	Normal	0	Normal	0	0	2019-04-29	1	537	9.5	75	46.2	0	16.9
6057	381	959	1	31	1	0	Secondary	1	0	1		0		40	1	0	0	0	0	0	0	0	2017-11-08	0	9	10	40	0	35	0	0	0	0	0	Basic	Appropiate	Normal	0	Normal	0	0	2019-11-07	2	729	10	78.5	46	0	16.2
6060	385	733	1	19	1	1	Secondary	0	0	0		0		40	1	0	0	0	0	0	0	0	2018-05-17	1	8	10	40	0	34	0	0	0	0	0	Basic	Appropiate	Normal	0	Normal	0	0	2019-05-29	2	377	8	68.5	45	0	17
6060	385	942	1	19	1	1	Secondary	0	0	0		0		40	1	0	0	0	0	0	0	0	2018-05-17	1	8	10	40	0	34	0	0	0	0	0	Basic	Appropiate	Normal	0	Normal	0	0	2019-10-23	3	524	8	73	43.8	0	15
6061	384	519	1	16	1	1	Universitary	1	0	0		0		40.3	1	0	0	0	0	0	0	0	2017-11-29	0	8	9	40.3	0	33	0	0	0	0	0	Basic	Appropiate	Normal	0	Normal	0	0	2018-12-05	1	371	10	74.5	45	0	18
6061	384	713	1	16	1	1	Universitary	1	0	0		0		40.3	1	0	0	0	0	0	0	0	2017-11-29	0	8	9	40.3	0	33	0	0	0	0	0	Basic	Appropiate	Normal	0	Normal	0	0	2019-05-16	2	533	11	79	45.5	0	17.6
6065	389	792	1	21	1	1	Secondary	1	0	0		0		41.1	1	0	0	0	0	0	0	0	2018-07-06	0	8	10	41.1	0	33	0	0	0	0	0	Basic	Appropiate	Normal	0	Normal	0	0	2019-07-12	2	371	10.7	83	45.5	0	15.5
6065	389	1041	1	21	1	1	Secondary	1	0	0		0		41.1	1	0	0	0	0	0	0	0	2018-07-06	0	8	10	41.1	0	33	0	0	0	0	0	Basic	Appropiate	Normal	0	Normal	0	0	2020-02-07	3	581	13	85	47	0	18
6067	391	823	1	35	1	1	Primary	1	0	3		0		40.5	1	0	0	0	0	0	0	0	2018-07-19	0	8	10	40.5	0	36	0	0	0	0	0	Basic	Appropiate	Normal	0	Normal	0	0	2019-07-30	2	376	13	78.5	49	0	21.1
6067	391	1068	1	35	1	1	Primary	1	0	3		0		40.5	1	0	0	0	0	0	0	0	2018-07-19	0	8	10	40.5	0	36	0	0	0	0	0	Basic	Appropiate	Normal	0	Normal	0	0	2020-03-04	3	594	14.5	86	49.7	0	19.6
6069	393	721	1	18	1	1	Secondary	1	0	1		0		39.5	1	0	0	0	0	0	0	0	2018-04-27	1	9	10	39.5	0	32	0	0	0	0	0	Basic	Appropiate	Normal	0	Normal	0	0	2019-05-20	2	388	8.5	75	45	0	15.1
6073	397	750	1	18	1	1	Secondary	1	0	0		0		41.3	1	0	0	0	0	0	0	0	2018-06-12	1	8	10	41.3	0	33	0	0	0	0	0	Basic	Appropiate	Normal	0	Normal	0	0	2019-06-14	2	367	8	73	44.5	0	15
6076	400	936	1	24	1	1	Technical	1	0	0		0		39.5	1	0	0	0	0	0	0	0	2018-07-25	1	8	9	39.5	0	34	0	0	0	0	0	Basic	Appropiate	Normal	0	Normal	0	0	2019-10-18	2	450	10.8	75.5	45.5	0	18.9
6079	403	809	1	22	1	1	Technical	0	0	0		0		40.3	1	0	0	0	0	0	0	0	2018-07-16	0			40.3	0		0	0	0	0	0	Basic	Appropiate	Normal	0	Normal	0	0	2019-07-23	2	372	11	75.3	48	0	19.4
6079	403	1053	1	22	1	1	Technical	0	0	0		0		40.3	1	0	0	0	0	0	0	0	2018-07-16	0			40.3	0		0	0	0	0	0	Basic	Appropiate	Normal	0	Normal	0	0	2020-02-21	3	585	12	81.9	47.8	0	17.9
6081	405	807	1	25	1	1	Primary	1	0	2		0		38.2	1	0	0	0	0	0	0	0	2018-02-01	0	8	10	38.2	0	35	0	0	1	0	0	Basic	Appropiate	Normal	0	Normal	0	0	2019-07-19	2	533	9.5	75	47.5	0	16.9
6081	405	1069	1	25	1	1	Primary	1	0	2		0		38.2	1	0	0	0	0	0	0	0	2018-07-12	0	8	10	38.2	0	35	0	0	1	0	0	Basic	Appropiate	Normal	0	Normal	0	0	2020-03-04	3	601	11	81	49	0	16.8
6082	406	563	1	38	1	1	Secondary	1	0	4		0		40.2	1	0	0	0	0	0	0	0	2018-01-23	1	8	10	40.2	0	35	0	0	0	0	0	Basic	Appropiate	Normal	0	Normal	0	0	2019-02-07	1	380	10	76	46.5	0	17.3
6082	406	831	1	38	1	1	Secondary	1	0	4		0		40.2	1	0	0	0	0	0	0	0	2018-01-23	1	8	10	40.2	0	35	0	0	0	0	0	Basic	Appropiate	Normal	0	Normal	0	0	2019-08-06	2	560	11	82	48	0	16.4
6082	406	1035	1	38	1	1	Secondary	1	0	4		0		40.2	1	0	0	0	0	0	0	0	2018-01-23	1	8	10	40.2	0	35	0	0	0	0	0	Basic	Appropiate	Normal	0	Normal	0	0	2020-02-04	3	742	11.5	86.5	48.5	0	15.6
6085	409	830	1	23	1	1	Primary	0	0	2		0		39	1	0	0	0	0	0	0	0	2018-07-07	1	8	10	39	0	32	0	0	0	0	0	Basic	Appropiate	Normal	0	Normal	0	0	2019-08-05	2	394	7.1	78	43.5	0	11.7
6085	409	1038	1	23	1	1	Primary	0	0	2		0		39	1	0	0	0	0	0	0	0	2018-07-07	1	8	10	39	0	32	0	0	0	0	0	Basic	Appropiate	Normal	0	Normal	0	0	2020-02-05	3	578	9	76.5	44	0	15.4
6086	410	857	1	16	1	1	Secondary	1	0	0		0		39.2	1	0	0	0	0	0	0	0	2018-08-11	0	8	10	39.2	0	33	0	0	0	0	0	Basic	Appropiate	Normal	0	Normal	0	0	2019-08-22	2	376	10	70	45.5	0	20.4
6087	411	840	1	20	1	1	Secondary	1	0	1		0		40.3	1	0	0	0	0	0	0	0	2018-08-15	1	8	9	40.3	0	33	0	0	0	0	0	Basic	Appropiate	Normal	0	Normal	0	0	2019-08-14	2	364	9	74	45	0	16.4
6087	411	1043	1	20	1	1	Secondary	1	0	1		0		40.3	1	0	0	0	0	0	0	0	2018-08-15	1	8	9	40.3	0	33	0	0	0	0	0	Basic	Appropiate	Normal	0	Normal	0	0	2020-02-11	3	545	12	82	45.5	0	17.8
6090	430	575	1	21	1	1	Secondary	1	0	0		0		39.1	1	0	0	0	0	0	0	0	2017-12-22	1	8	10	39.1	0	33	0	0	0	0	0	Basic	Appropiate	Normal	0	Normal	0	0	2019-02-14	1	419	11.14	82	47	0	16.6
6090	430	818	1	21	1	1	Secondary	1	0	0		0		39.1	1	0	0	0	0	0	0	0	2017-12-22	1	8	10	39.1	0	33	0	0	0	0	0	Basic	Appropiate	Normal	0	Normal	0	0	2019-07-25	2	580	14.5	89	49	0	18.3
6090	430	1067	1	21	1	1	Secondary	1	0	0		0		39.1	1	0	0	0	0	0	0	0	2017-12-22	1	8	10	39.1	0	33	0	0	0	0	0	Basic	Appropiate	Normal	0	Normal	0	0	2020-03-03	3	802	14.5	91	50	0	17.8
6091	431	858	1	21	1	1	Secondary	1	0	0		0		40.3	1	0	0	0	0	0	0	0	2018-08-01	0			40.3	0	34	0	0	0	0	0	Basic	Appropiate	Normal	0	Normal	0	0	2019-08-23	2	387	9.98	78	47.5	0	16.4
6091	431	1024	1	21	1	1	Secondary	1	0	0		0		40.3	1	0	0	0	0	0	0	0	2018-08-01	0			40.3	0	34	0	0	0	0	0	Basic	Appropiate	Normal	0	Normal	0	0	2020-01-24	3	541	12	82	48	0	17.8
6093	433	851	1	22	1	0	Secondary	1	0	0		0		40	1	0	0	0	0	0	0	0	2018-08-02	1	8	10	40	0	35	0	0	0	0	0	Basic	Appropiate	Normal	0	Normal	0	0	2019-08-21	2	384	8	74	43.5	0	14.6
6095	435	584	1	19	1	1	Primary	1	0	2		0		38	1	0	0	0	0	0	0	0	2018-01-23	0	8	9	38	0	34.5	0	0	0	0	0	Basic	Appropiate	Normal	0	Normal	0	0	2019-02-19	1	392	10.39	74.5	46	0	18.7
6095	435	816	1	19	1	1	Primary	1	0	2		0		38	1	0	0	0	0	0	0	0	2018-01-23	0	8	9	38	0	34.5	0	0	0	0	0	Basic	Appropiate	Normal	0	Normal	0	0	2019-07-24	2	547	12	82	48.5	0	17.8
6095	435	1030	1	19	1	1	Primary	1	0	2		0		38	1	0	0	0	0	0	0	0	2018-01-23	0	8	9	38	0	34.5	0	0	0	0	0	Basic	Appropiate	Normal	0	Normal	0	0	2020-01-31	3	738	12	87	49	0	16.1
6096	436	587	1	24	1	1	Primary	1	0	0		0		39	1	0	0	0	0	0	0	0	2017-12-08	1	8	10	39	0	33	0	0	0	0	0	Basic	Appropiate	Normal	0	Normal	0	0	2019-02-21	1	440	9	74.7	44	0	16.1
6096	436	902	1	24	1	1	Primary	1	0	0		0		39	1	0	0	0	0	0	0	0	2017-12-08	1	8	10	39	0	33	0	0	0	0	0	Basic	Appropiate	Normal	0	Normal	0	0	2019-09-24	2	655	11	81	47	0	16.8
6096	436	1013	1	24	1	1	Primary	1	0	0		0		39	1	0	0	0	0	0	0	0	2017-12-08	1	8	10	39	0	33	0	0	0	0	0	Basic	Appropiate	Normal	0	Normal	0	0	2019-12-11	3	733	11.4	84	48.5	0	16.2
6098	438	1016	1	33	1	1	Secondary	1	0	6		0		39	1	0	0	0	0	0	0	0	2018-08-23	1	8	10	39	0	34	0	0	0	0	0	Basic	Appropiate	Normal	0	Normal	0	0	2019-12-11	2	475	8	73	44.5	0	15
6099	439	779	1	21	1	1	Primary	1	0	1	0		0	38.5	1	0	0	0	0	0	0	0	2018-06-21	0	9	10	38.5	0	33	0	0	1	0	0	Basic	Appropiate	Normal	0	Normal	0	0	2019-07-03	2	377	8.825	76	46	0	15.3
6099	439	1019	1	21	1	1	Primary	1	0	1	0		0	38.5	1	0	0	0	0	0	0	0	2018-06-21	0	9	10	38.5	0	33	0	0	1	0	0	Basic	Appropiate	Normal	0	Normal	0	0	2019-12-12	3	539	10	76.5	47.8	0	17.8
6102	446	611	1	28	1	0	Secondary	1	0	6				40	1	0	0	0	0	0	0	0	2017-12-29	1	8	10	40	0	33.5	0	0	0	0	0	Basic	Appropiate	Normal	0	Normal	0	0	2019-03-05	1	431	10	75.4	46.5	0	17.6
6102	446	859	1	28	1	0	Secondary	1	0	6				40	1	0	0	0	0	0	0	0	2017-12-29	1	8	10	40	0	33.5	0	0	0	0	0	Basic	Appropiate	Normal	0	Normal	0	0	2019-08-26	2	605	11	80	47	0	17.2
6102	446	1010	1	28	1	0	Secondary	1	0	6				40	1	0	0	0	0	0	0	0	2017-12-29	1	8	10	40	0	33.5	0	0	0	0	0	Basic	Appropiate	Normal	0	Normal	0	0	2019-12-09	3	710	11.3	87.4	47.3	0	14.8
6105	449	620	1	32	1	1	Primary	1	0	4		0		40.4	1	0	0	0	0	0	0	0	2018-01-07	1	8	10	40.4	0	36	0	0	0	0	0	Basic	Appropiate	Normal	0	Normal	0	0	2019-03-06	1	423	9	76	46	0	15.6
6105	449	788	1	32	1	1	Primary	1	0	4		0		40.4	1	0	0	0	0	0	0	0	2018-01-07	1	8	10	40.4	0	36	0	0	0	0	0	Basic	Appropiate	Normal	0	Normal	0	0	2019-07-08	2	547	9.61	77	46	0	16.2
6105	449	1077	1	32	1	1	Primary	1	0	4		0		40.4	1	0	0	0	0	0	0	0	2018-01-07	1	8	10	40.4	0	36	0	0	0	0	0	Basic	Appropiate	Normal	0	Normal	0	0	2020-03-11	3	794	11	84.6	47.4	0	15.6
6110	454	966	1	18	1	1	Secondary	1	0	0				39.1	1	0	0	0	0	0	0	0	2018-10-02	1	5	7	39.1	0	34	0	0	0	0	0	Basic	Appropiate	Normal	0	Normal	0	0	2019-11-13	2	407	10	72	44.3	0	19.3
6111	455	630	1	20	1	1	Secondary	1	0	1		0		39.5	1	0	0	0	0	0	0	0	2017-11-10	1	8	10	39.5	0	34	0	0	0	0	0	Basic	Appropiate	Normal	0	Normal	0	0	2019-03-13	1	488	9	77	46.5	0	15.2
6111	455	946	1	20	1	1	Secondary	1	0	1		0		39.5	1	0	0	0	0	0	0	0	2017-11-10	1	8	10	39.5	0	34	0	0	0	0	0	Basic	Appropiate	Normal	0	Normal	0	0	2019-10-28	2	717	12	88	47.3	0	15.5
6114	458	636	1	26	1	1	Primary	1	0	1		0		38.6	1	0	0	0	0	0	0	0	2018-01-12	0	8	9	38.6	0	33	0	0	0	0	0	Basic	Appropiate	Normal	0	Normal	0	0	2019-03-19	1	431	10	76.5	45	0	17.1
6114	458	791	1	26	1	1	Primary	1	0	1		0		38.6	1	0	0	0	0	0	0	0	2018-01-12	0	8	9	38.6	0	33	0	0	0	0	0	Basic	Appropiate	Normal	0	Normal	0	0	2019-07-10	2	544	10	81.5	47	0	15.1
6114	458	1060	1	26	1	1	Primary	1	0	1		0		38.6	1	0	0	0	0	0	0	0	2018-01-12	0	8	9	38.6	0	33	0	0	0	0	0	Basic	Appropiate	Normal	0	Normal	0	0	2020-02-27	3	776	12.5	86.5	47.3	0	17
6115	459	638	1	22	1	1	Primary	1	0	1		0		37.3	1	0	0	0	0	0	0	0	2018-01-10	1	8	9	37.3	0	33	0	0	0	0	0	Basic	Appropiate	Normal	0	Normal	0	0	2019-03-20	1	434	8.5	71.8	47	0	16.5
6115	459	839	1	22	1	1	Primary	1	0	1		0		37.3	1	0	0	0	0	0	0	0	2018-01-10	1	8	9	37.3	0	33	0	0	0	0	0	Basic	Appropiate	Normal	0	Normal	0	0	2019-08-13	2	580	11	82.5	47.5	0	16.2
6116	460	639	1	25	1	1	Secondary	1	0	1		0		40	1	0	0	0	0	0	0	0	2018-04-11	1	8	9	40	0		0	0	0	0	0	Basic	Appropiate	Normal	0	Normal	0	0	2019-03-20	1	343	9.3	71	45.8	0	18.4
6116	460	922	1	25	1	1	Secondary	1	0	1		0		40	1	0	0	0	0	0	0	0	2018-04-11	1	8	9	40	0		0	0	0	0	0	Basic	Appropiate	Normal	0	Normal	0	0	2019-10-09	2	546	12	83	46.5	0	17.4
6117	461	921	1	37	1	1	Technical	1	0	0				40.5	1	0	0	0	0	0	0	0	2018-09-16	1	8	10	40.5	0	34	0	0	0	0	0	Basic	Appropiate	Normal	0	Normal	0	0	2019-10-08	2	387	9.2	73	47	0	17.3
6121	465	653	1	28	1	1	Primary	0	0	4		0		40.2	1	0	0	0	0	0	0	0	2018-02-04	1	8	9	40.2	0	35	0	0	0	0	0	Basic	Appropiate	Normal	0	Normal	0	0	2019-03-28	1	417	10	74.5	45	0	18
6121	465	904	1	28	1	1	Primary	0	0	4		0		40.2	1	0	0	0	0	0	0	0	2018-02-04	1	8	9	40.2	0	35	0	0	0	0	0	Basic	Appropiate	Normal	0	Normal	0	0	2019-09-26	2	599	11	80.5	47	0	17
6123	467	812	1	19	1	1	Primary	1	0	8		0		38.2	1	0	0	0	0	0	0	0	2018-07-10	0	8	10	38.2	0	36	0	0	0	0	0	Basic	Appropiate	Normal	0	Normal	0	0	2019-07-23	2	378	10	75	46	0	17.8
6124	468	664	1	24	1	1	Secondary	1	0	1		0		39.3	1	0	0	0	0	0	0	0	2018-03-07	0	8	10	39.3	0	32	0	0	0	0	0	Basic	Appropiate	Normal	0	Normal	0	0	2019-04-02	1	391	9.5	75.5	44.3	0	16.7
6124	468	885	1	24	1	1	Secondary	1	0	1		0		39.3	1	0	0	0	0	0	0	0	2018-03-07	0	8	10	39.3	0	32	0	0	0	0	0	Basic	Appropiate	Normal	0	Normal	0	0	2019-09-12	2	554	11	83	46	0	16
6124	468	1063	1	24	1	1	Secondary	1	0	1		0		39.3	1	0	0	0	0	0	0	0	2018-03-07	0	8	10	39.3	0	32	0	0	0	0	0	Basic	Appropiate	Normal	0	Normal	0	0	2020-02-28	3	723	11.2	85.4	46.5	0	15.4
6125	469	666	1	29	1	1	Secondary	1	0	2				37.6	1	0	0	0	0	0	0	0	2018-03-06	1	9	10	37.6	0	34	0	0	0	0	0	Basic	Appropiate	Normal	0	Normal	0	0	2019-04-04	1	394	8	68	46.5	0	17.3
6125	469	877	1	29	1	1	Secondary	1	0	2				37.6	1	0	0	0	0	0	0	0	2018-03-06	1	9	10	37.6	0	34	0	0	0	0	0	Basic	Appropiate	Normal	0	Normal	0	0	2019-09-06	2	549	9	76	48	0	15.6
6126	470	667	1	16	1	1	Primary	0	0	0				40	1	0	0	0	0	0	0	0	2018-03-16	1	8	10	40	0	34	0	0	0	0	0	Basic	Appropiate	Normal	0	Normal	0	0	2019-04-04	1	384	8	72	44	0	15.4
6126	470	937	1	16	1	1	Primary	0	0	0				40	1	0	0	0	0	0	0	0	2018-03-16	1	8	10	40	0	34	0	0	0	0	0	Basic	Appropiate	Normal	0	Normal	0	0	2019-10-17	2	580	10	78.5	44.5	0	16.2
6127	471	924	1	18	1	1	Secondary	0	0	1				40.5	1	0	0	0	0	0	0	0	2018-09-20	1	8	10	40.5	0	33	0	0	0	0	0	Basic	Appropiate	Normal	0	Normal	0	0	2019-10-10	2	385	11	74	44.8	0	20.1
6128	472	669	1	19	1	1	Secondary	1	0	1		0		40.4	1	0	0	0	0	0	0	0	2018-03-16	0	9	10	40.4	0	35	0	0	0	0	0	Basic	Appropiate	Normal	0	Normal	0	0	2019-04-09	1	389	9	73.3	46.7	0	16.8
6128	472	898	1	19	1	1	Secondary	1	0	1		0		40.4	1	0	0	0	0	0	0	0	2018-03-16	0	9	10	40.4	0	35	0	0	0	0	0	Basic	Appropiate	Normal	0	Normal	0	0	2019-09-23	2	556	9	73.3	46.7	0	16.8
6130	474	684	1	31	1	1	Secondary	1	0	2		0		40.3	1	0	0	0	0	0	0	0	2018-05-17	1	8	9	40.3	0	33	0	0	0	0	0	Basic	Appropiate	Normal	0	Normal	0	0	2019-04-22	1	340	6.83	69	44.5	0	14.3
6131	475	685	1	23	1	1	Secondary	1	0	1		0		37.1	1	0	0	0	0	0	0	0	2018-01-15	1	8	10	37.1	0	33	0	0	0	0	0	Basic	Appropiate	Normal	0	Normal	0	0	2019-04-22	1	462	10	78	45.5	0	16.4
6134	478	688	1	26	1	1	Secondary	1	0	2		0		39.2	1	0	0	0	0	0	0	0	2018-04-08	1	8	10	39.2	0	34	0	0	0	0	0	Basic	Appropiate	Normal	0	Normal	0	0	2019-04-24	1	381	9	72.2	44.5	0	17.3
6136	480	925	1	22	1	1	Secondary	1	0	0		0		36.5	1	0	0	0	0	0	0	0	2018-04-09	1	8	9	36.5	1	33	0	0	0	0	0	Basic	Appropiate	Normal	0	Normal	0	0	2019-10-10	1	549	11.5	84	46	0	16.3
6141	485	707	1	17	1	1	Primary	1	0	2		0		40.3	1	0	0	0	0	0	0	0	2018-04-16	1	7	9	40.3	0	35	0	0	1	1	1	Basic	Appropiate	Normal	0	Normal	0	0	2019-05-09	1	388	11.2	75	47	0	19.9
6141	485	947	1	17	1	1	Primary	1	0	2		0		40.3	1	0	0	0	0	0	0	0	2018-04-16	1	7	9	40.3	0	35	0	0	1	1	1	Basic	Appropiate	Normal	0	Normal	0	0	2019-10-28	2	560	11.5	81	45	0	17.5
6142	486	708	1	23	1	1	Secondary	1	0	0		0		40.1	1	0	0	0	0	0	0	0	2018-01-27	1	9	10	40.1	0	34	0	0	0	0	0	Basic	Appropiate	Normal	0	Normal	0	0	2019-05-10	1	468	10	80	47	0	15.6
6142	486	1031	1	23	1	1	Secondary	1	0	0		0		40.1	1	0	0	0	0	0	0	0	2018-01-27	1	9	10	40.1	0	34	0	0	0	0	0	Basic	Appropiate	Normal	0	Normal	0	0	2020-01-31	2	734	10.5	82	48	0	15.9
6143	487	709	1	29	1	1	Secondary	1	0	1		0		39	1	0	0	0	0	0	0	0	2018-01-03	0	9	10	39	0	34	0	0	0	0	0	Basic	Appropiate	Normal	0	Normal	0	0	2019-05-14	1	496	11	77	47.5	0	18.6
6143	487	1046	1	29	1	1	Secondary	1	0	1		0		39	1	0	0	0	0	0	0	0	2018-01-03	0	9	10	39	0	34	0	0	0	0	0	Basic	Appropiate	Normal	0	Normal	0	0	2020-02-13	2	771	12	84	48	0	17.3
6144	488	710	1	32	1	1	Secondary	1	0	0		0		40	1	0	0	0	0	0	0	0	2018-03-18	0	8	10	40	0	33	0	0	0	0	0	Basic	Appropiate	Normal	0	Normal	0	0	2019-05-14	1	422	10	85	45	0	13.8
6144	488	890	1	32	1	1	Secondary	1	0	0		0		40	1	0	0	0	0	0	0	0	2018-03-18	0	8	10	40	0	33	0	0	0	0	0	Basic	Appropiate	Normal	0	Normal	0	0	2019-09-16	2	547	12	82	45	0	17.8
6148	499	992	1	35	1	1	Primary	1	0	2		0		42	1	0	0	0	0	0	0	0	2018-11-03	1	8	9	42	0	34	0	0	0	0	0	Basic	Appropiate	Normal	0	Normal	0	0	2019-11-29	2	391	9	74.5	45.5	0	16.2
6149	490	714	1	22	1	1	Secondary	1	0	1		0		40	1	0	0	0	0	0	0	0	2018-05-05	1	8	10	40	0	35	0	0	0	0	0	Basic	Appropiate	Normal	0	Normal	0	0	2019-05-15	1	375	10.3	78	48	0	16.9
6149	490	964	1	22	1	1	Secondary	1	0	1		0		40	1	0	0	0	0	0	0	0	2018-05-05	1	8	10	40	0	35	0	0	0	0	0	Basic	Appropiate	Normal	0	Normal	0	0	2019-11-12	2	556	10	80.5	44.5	0	15.4
6150	496	723	1	18	1	1	Secondary	1	0	0		0		40.5	1	0	0	0	0	0	0	0	2018-04-03	0	9	10	40.5	0	35.6	0	0	0	0	0	Basic	Appropiate	Normal	0	Normal	0	0	2019-05-22	1	414	13	74.5	47.3	0	23.4
6150	496	912	1	18	1	1	Secondary	1	0	0		0		40.5	1	0	0	0	0	0	0	0	2018-04-03	0	9	10	40.5	0	35.6	0	0	0	0	0	Basic	Appropiate	Normal	0	Normal	0	0	2019-10-03	2	548	13	79.5	48.5	0	20.6
6151	491	715	1	22	1	1	Secondary	1	0	0		0		37.1	1	0	0	0	0	0	0	0	2018-04-09	1	8	10	37.1	0	33	0	0	0	0	0	Basic	Appropiate	Normal	0	Normal	0	0	2019-05-15	1	401	10	70	46	0	20.4
6151	491	914	1	22	1	1	Secondary	1	0	0		0		37.1	1	0	0	0	0	0	0	0	2018-04-09	1	8	10	37.1	0	33	0	0	0	0	0	Basic	Appropiate	Normal	0	Normal	0	0	2019-10-04	2	543	9.5	76	46.5	0	16.4
6155	497	725	1	18	1	1	Primary	1	0	3		0		38	1	0	0	0	0	0	0	0	2018-04-03	1	8	9	38.1	0	34	0	0	0	0	0	Basic	Appropiate	Normal	0	Normal	0	0	2019-05-23	1	415	8	79	47	0	12.8
6155	497	980	1	18	1	1	Primary	1	0	3		0		38	1	0	0	0	0	0	0	0	2018-04-03	1	8	9	38.1	0	34	0	0	0	0	0	Basic	Appropiate	Normal	0	Normal	0	0	2019-11-19	2	595	9.5	78.6	46.8	0	15.4
6156	500	730	1	21	1	1	Secondary	1	0	1				37.6	1	0	0	0	0	0	0	0	2018-06-21	1	8	9	37.6	0	34	0	0	0	0	0	Basic	Appropiate	Normal	0	Normal	0	0	2019-05-27	1	340	7.7	69	44	0	16.2
6159	510	756	1	20	1	1	Secondary	1	0	0		0		36.4	1	0	0	0	0	0	0	0	2018-04-20	0	8	10	36.5	1	31	0	0	0	0	0	Basic	Appropiate	Normal	0	Normal	0	0	2019-06-05	1	411	8.85	75	45	0	15.7
6159	510	1000	1	20	1	1	Secondary	1	0	0		0		36.4	1	0	0	0	0	0	0	0	2018-04-20	0	8	10	36.5	1	31	0	0	0	0	0	Basic	Appropiate	Normal	0	Normal	0	0	2019-12-06	2	595	10	78.4	45.4	0	16.3
6161	513	1021	1	20	1	1	Secondary	1	0	1				39	1	0	0	0	0	0	0	0	2018-12-26	1	8	9	39	0	35	0	0	0	0	0	Basic	Appropiate	Normal	0	Normal	0	0	2019-12-13	2	352	9	72.5	44.4	0	17.1
6166	518	983	1	27	1	1	Secondary	1	0	4		0		39.2	1	0	0	0	0	0	0	0	2018-11-09	1	8	9	39	0	33.5	0	0	0	0	0	Basic	Appropiate	Normal	0	Normal	0	0	2019-11-22	2	378	7	68.5	44	0	14.9
6169	521	770	1	40	1	1	Primary	1	0	6				38	1	0	0	0	0	0	0	0	2018-05-04	0	8	10	38	0	34	0	0	0	0	0	Basic	Appropiate	Normal	0	Normal	0	0	2019-06-25	1	417	9.4	78.5	46.7	0	15.3
6169	521	963	1	40	1	1	Primary	1	0	6				38	1	0	0	0	0	0	0	0	2018-05-04	0	8	10	38	0	34	0	0	0	0	0	Basic	Appropiate	Normal	0	Normal	0	0	2019-11-12	2	557	10.5	82	47	0	15.6
6169	521	1080	1	40	1	1	Primary	1	0	6				38	1	0	0	0	0	0	0	0	2018-05-04	0	8	10	38	0	34	0	0	0	0	0	Basic	Appropiate	Normal	0	Normal	0	0	2020-03-12	3	678	10	86.4	47.8	0	13.4
6170	522	771	1	33	1	1	Secondary	1	0	3		0		37	1	0	0	0	0	0	0	0	2018-06-01	1	8	9	37	0	32	0	0	0	0	0	Basic	Appropiate	Normal	0	Normal	0	0	2019-06-26	1	390	8	68	45	0	17.3
6170	522	991	1	33	1	1	Secondary	1	0	3		0		37	1	0	0	0	0	0	0	0	2018-06-01	1	8	9	37	0	32	0	0	0	0	0	Basic	Appropiate	Normal	0	Normal	0	0	2019-11-28	2	545	9	75.5	45.7	0	15.8
6171	523	775	1	23	1	1	Secondary	1	0	1		0		40.2	1	0	0	0	0	0	1	0	2018-07-14	0	8	9	40.2	0	35	0	0	0	0	0	Basic	Appropiate	Normal	0	Normal	0	0	2019-06-27	1	348	10	73	45.5	0	18.8
6171	523	1061	1	23	1	1	Secondary	1	0	1		0		40.2	1	0	0	0	0	0	1	0	2018-07-14	0	8	9	40.2	0	35	0	0	0	0	0	Basic	Appropiate	Normal	0	Normal	0	0	2020-02-27	2	593	10.3	82	48	0	15.3
6177	529	785	1	24	1	1	Primary	0	0	0		0		36.5	1	0	0	0	0	0	0	0	2018-04-27	1	8	9	36.5	1	33	0	0	0	0	0	Basic	Appropiate	Normal	0	Normal	0	0	2019-07-05	1	434	10	77.6	45	0	16.6
6177	529	956	1	24	1	1	Primary	0	0	0		0		36.5	1	0	0	0	0	0	0	0	2018-04-27	1	8	9	36.5	1	33	0	0	0	0	0	Basic	Appropiate	Normal	0	Normal	0	0	2019-11-06	2	558	11	79.5	45.5	0	17.4
6178	530	796	1	19	1	1	Primary	1	0	1		0		39.6	1	0	0	0	0	0	0		2018-04-28	1	8	10	39.6	0	32.5	0	0	0	0	0	Basic	Appropiate	Normal	0	Normal	0	0	2019-07-11	1	439	9.5	78	47	0	15.6
6178	530	949	1	19	1	1	Primary	1	0	1		0		39.6	1	0	0	0	0	0	0		2018-04-28	1	8	10	39.6	0	32.5	0	0	0	0	0	Basic	Appropiate	Normal	0	Normal	0	0	2019-10-29	2	549	10	78	47	0	16.4
6181	533	799	1	18	1	1	Primary	0	0	1		0		38	1	0	0	0	0	0	0	0	2018-05-29	0	8	10	38.1	0	34.5	0	0	0	0	0	Basic	Appropiate	Normal	0	Normal	0	0	2019-07-15	1	412	7.5	71.5	45.3	0	14.7
6185	537	804	1	22	1	1	Secondary	1	0	0		0		39	1	0	0	0	0	0	0	0	2018-04-12	0	8	10	39.3	0	34	0	0	0	0	0	Basic	Appropiate	Normal	0	Normal	0	0	2019-07-18	1	462	9.2	76	46	0	15.9
6185	537	931	1	22	1	1	Secondary	1	0	0		0		39	1	0	0	0	0	0	0	0	2018-04-12	0	8	10	39.3	0	34	0	0	0	0	0	Basic	Appropiate	Normal	0	Normal	0	0	2019-10-15	2	551	10	78	46	0	16.4
6187	539	1039	1	27	1	1	Secondary	0	0	0				40.1	1	0	0	0	0	0	0	0	2019-02-20	1	8	10	40.1	0	34	0	0	0	0	0	Basic	Appropiate	Normal	0	Normal	0	0	2020-02-06	2	351	10	74	45	0	18.3
6191	543	822	1	20	1	1	Primary	1	0	2		0		38.6	1	0	0	0	0	0	0	0	2018-07-20	1	8	9	38.6	0	33	0	0	0	0	0	Basic	Appropiate	Normal	0	Normal	0	0	2019-07-30	1	375	9.37	70	45	0	19.1
6191	543	1051	1	20	1	1	Primary	1	0	2		0		38.6	1	0	0	0	0	0	0	0	2018-07-20	1	8	9	38.6	0	33	0	0	0	0	0	Basic	Appropiate	Normal	0	Normal	0	0	2020-02-19	2	579	11	82.5	47	0	16.2
6193	545	828	1	16	1	0	Primary	1	0	2		0		38	1	0	0	0	0	0	0	0	2018-07-14	0	8	10	38	0	34	0	0	0	0	0	Basic	Appropiate	Normal	0	Normal	0	0	2019-08-05	1	387	8.5	73	46.7	0	16
6194	547	850	1	19	1	1	Primary	1	0	1		0		40.4	1	0	0	0	0	0	0	0	2018-07-18	1	8	10	40	0	34	0	0	0	0	0	Basic	Appropiate	Normal	0	Normal	0	0	2019-08-15	1	393	10	74.5	43	0	18
6197	550	860	1	23	1	1	Secondary	1	0	1		0		41.1	1	0	0	0	0	0	0	0	2018-09-10	0	8	10	41.1	0	34	0	0	0	0	0	Basic	Appropiate	Normal	0	Normal	0	0	2019-08-22	1	346	9	71	45	0	17.9
6200	553	865	1	25	1	1	Secondary	1	0	3		0		40.1	1	0	0	0	0	0	0	0	2018-07-31	1	8	8	40.1	0	35	0	0	0	0	0	Basic	Appropiate	Normal	0	Normal	0	0	2019-08-28	1	393	10	78	46.3	0	16.4
6201	554	866	1	37	1	0	Technical	1	0	1		0		38.5	1	0	0	0	0	0	0	0	2018-09-06	1	8	10	38.5	0	35	0	0	0	0	0	Basic	Appropiate	Normal	0	Normal	0	0	2019-08-29	1	357	8	69	44	0	16.8
6205	558	881	1	19	1	0	Technical	0	0	0		0		41	1	0	0	0	0	0	0	0	2018-07-27	1	8	10	41	0	34	0	0	0	0	0	Basic	Appropiate	Normal	0	Normal	0	0	2019-09-06	1	406	11	74	45.5	0	20.1
6211	565	913	1	20	1	1	Primary	1	0	2				40.2	1	0	0	0	0	0	0	0	2018-09-25	0	8	10	40.2	0	34	0	0	0	0	0	Basic	Appropiate	Normal	0	Normal	0	0	2019-10-01	1	371	11	74.5	46.5	0	19.8
7005	372	1012	1	15	1	1	Primary	1	0	0		0		40	1	0	0	0	0	0	0	0	2019-01-03	1	8	9	40	0	33	0	0	0	0	0	Neurosono	Appropiate	Normal	0	Normal	0	0	2019-12-10	2	341	9.9	71	47.5	0	19.6
7008	417	1022	1	29	1	1	Primary	1	0	5		0		41	1	0	0	0	0	0	0	0	2019-01-02	1	8	9	41	0	34	0	0	0	0	0	Neurosono	Appropiate	Normal	0	Normal	0	0	2020-01-23	2	386	9	74	46	0	16.4
7014	423	1040	1	25	1	1	Secondary	1	0	3		0		38.2	1	0	0	0	0	0	0	0	2019-01-31	1	8	10	38.2	0	34	0	0	0	0	0	Neurosono	Appropiate	Normal	0	Normal	0	0	2020-02-06	2	371	8.5	69.5	45.5	0	17.6
7015	424	1054	1	36	1	1	Secondary	1	0	2				36.3	1	0	0	0	0	0	0	0	2019-02-25	1	7	9	36.3	1	34.5	0	0	0	0	0	Neurosono	Appropiate	Normal	0	Normal	0	0	2020-02-24	2	364	10	79	45.5	0	16
7019	428	1052	1	28	1	1	Secondary	1	0	1		0		37.6	1	0	0	0	0	0	0	0	2019-03-04	1	8	10	37.6	0	33	0	0	0	0	0	Neurosono	Appropiate	Normal	0	Normal	0	0	2020-02-20	2	353	9.9	71.8	43.6	0	19.2
1000	248	1	1	22	1	1	Secondary	0	1	1		0		37	1	0	0	0	0	0	0	0	2015-08-08	0	8	9	37	0	35	0	1	0	0	0	Basic	Appropiate	Normal	0	Normal	0	0	2017-04-03	1	604	10.62	85	47	0	14.699
1000	248	2	1	22	1	1	Secondary	0	1	1		0		37	1	0	0	0	0	0	0	0	2015-08-08	0	8	9	37	0	35	0	1	0	0	0	Basic	Appropiate	Normal	0	Normal	0	0	2017-06-01	2	663				0
1000	248	3	1	22	1	1	Secondary	0	1	1		0		37	1	0	0	0	0	0	0	0	2015-08-08	0	8	9	37	0	35	0	1	0	0	0	Basic	Appropiate	Normal	0	Normal	0	0	2017-08-24	3	747	11	88	46	0	14.2
1000	248	508	1	22	1	1	Secondary	0	1	1		0		37	1	0	0	0	0	0	0	0	2015-08-08	0	8	9	37	0	35	0	1	0	0	0	Basic	Appropiate	Normal	0	Normal	0	0	2018-11-29	4	1209	15	99	49	0	15.3
1001	127	5	1	23	1	1	Secondary	0	1	2				40	1	0	0	0	0	0	0	0	2016-06-28	0	8	9	40	0	34	0	1	0	0	1	Basic	Appropiate	Normal	0	Normal	0	0	2017-06-28	2	365	9.3	74	44.5	0	16.98
1001	127	6	1	23	1	1	Secondary	0	1	2				40	1	0	0	0	0	0	0	0	2016-06-28	0	8	9	40	0	34	0	1	0	0	1	Basic	Appropiate	Normal	0	Normal	0	0	2017-12-20	3	540	10	79	48	0	16.02
1001	127	585	1	23	1	1	Secondary	0	1	2				40	1	0	0	0	0	0	0	0	2016-06-28	0	8	9	40	0	34	0	1	0	0	1	Basic	Appropiate	Normal	0	Normal	0	0	2019-02-20	4	967	13	87.6	50	0	17.2
1004	3	11	1	23	1	0	Universitary	1	1	1		1		38	1	0	0	0	0	0	0	0	2016-08-13	1	8	9	38	0	33	0	1	0	0	0	Detailed	Appropiate	Normal	0	Normal	0	0	2017-09-06	2	389	8	75.5	44.5	0	14.03
1004	3	12	1	23	1	0	Universitary	1	1	1		1		38	1	0	0	0	0	0	0	0	2016-08-13	1	8	9	38	0	33	0	1	0	0	0	Detailed	Appropiate	Normal	0	Normal	0	0	2018-02-12	3	548	9.7	80	46.7	0	15.15
1004	3	482	1	23	1	0	Universitary	1	1	1		1		38	1	0	0	0	0	0	0	0	2016-08-13	1	8	9	38	0	33	0	1	0	0	0	Detailed	Appropiate	Normal	0	Normal	0	0	2018-10-22	4	800	11.5	88.5	48	0	14.9
1013	7	25	1	22	1	1	Technical	0	1	0				40	1	0	0	0	0	0	0	0	2016-08-07	1	8	9	40	0	33	0	1	0	0	0	Neurosono	Appropiate	Normal	0	Normal	0	0	2017-08-22	2	380	10	72	45	0	19.29
1024	14	43	1	26	1	0	Secondary	1	1	1				38	1	0	0	0	0	0	0	0	2016-07-13	1	8	9	38	0	36	0	1	0	0	0	Neurosono	Appropiate	Normal	0	Normal	0	0	2017-07-17	2	369	10	73	47	0	18.76
1024	14	44	1	26	1	0	Secondary	1	1	1				38	1	0	0	0	0	0	0	0	2016-07-13	1	8	9	38	0	36	0	1	0	0	0	Neurosono	Appropiate	Normal	0	Normal	0	0	2018-02-02	3	569	12	81	49.5	0	18.28
1024	14	404	1	26	1	0	Secondary	1	1	1				38	1	0	0	0	0	0	0	0	2016-07-13	1	8	9	38	0	36	0	1	0	0	0	Neurosono	Appropiate	Normal	0	Normal	0	0	2018-08-01	4	749	12	85.6	49.5	0	16.377
1024	14	974	1	26	1	0	Secondary	1	1	1				38	1	0	0	0	0	0	0	0	2016-07-13	1	8	9	38	0	36	0	1	0	0	0	Neurosono	Appropiate	Normal	0	Normal	0	0	2019-11-15	5	1220	17.5	95.5	51.8	0	19.2
1026	15	46	1	22	1	1	Technical	0	1	0		0		37	1	0	0	0	0	0	1	0	2016-08-02	0	8	9	37	0	33.5	0	1	0	0	0	Neurosono	Appropiate	Normal	0	Normal	0	0	2017-08-10	2	373	10	76	45.5	0	17.31
1026	15	47	1	22	1	1	Technical	0	1	0		0		37	1	0	0	0	0	0	1	0	2016-08-02	0	8	9	37	0	33.5	0	1	0	0	0	Neurosono	Appropiate	Normal	0	Normal	0	0	2018-02-09	3	556	11	80	49.3	0	17.18
1026	15	402	1	22	1	1	Technical	0	1	0		0		37	1	0	0	0	0	0	1	0	2016-08-02	0	8	9	37	0	33.5	0	1	0	0	0	Neurosono	Appropiate	Normal	0	Normal	0	0	2018-07-30	4	727	12	86	48.9	0	16.225
1052	35	93	1	17	1	1	Secondary	1	1	0				38	1	0	0	0	0	0	0	0	2016-09-16	1	8	9	38	0	35	0	1	0	0	0	Neurosono	Appropiate	Normal	0	Normal	0	0	2017-09-18	2	367	10	75	46	0	17.77
1052	35	94	1	17	1	1	Secondary	1	1	0				38	1	0	0	0	0	0	0	0	2016-09-16	1	8	9	38	0	35	0	1	0	0	0	Neurosono	Appropiate	Normal	0	Normal	0	0	2018-03-26	3	556	12	80.5	49.5	0	18.51
1052	35	438	1	17	1	1	Secondary	1	1	0				38	1	0	0	0	0	0	0	0	2016-09-16	1	8	9	38	0	35	0	1	0	0	0	Neurosono	Appropiate	Normal	0	Normal	0	0	2018-09-17	4	731	13.2	83	48.5	0	19.5
1079	56	127	1	17	1	1	Secondary	1	1	0		0		39.5	1	1	0	0	0	0	0	0	2016-05-02	1	8	9	39.5	0	33.5	0	1	0	0	0	Detailed	Appropiate	Normal	0	Normal	0	0	2017-05-03	2	366	8.35	71.5	45	0	16.33
1079	56	724	1	17	1	1	Secondary	1	1	0		0		39.5	1	1	0	0	0	0	0	0	2016-05-02	1	8	9	39.5	0	33.5	0	1	0	0	0	Detailed	Appropiate	Normal	0	Normal	0	0	2019-05-22	3	1115	13	91	48.5	0	15.9
1082	59	131	1	33	1	1	Primary	0	1	5		0		40	1	0	0	0	0	0	0	0	2016-11-12	1	8	9	40	0	36.5	0	1	0	0	0	Neurosono	Appropiate	Normal	0	Normal	0	0	2018-04-11	1	515	11	81	47.1	0	16.76
1087	64	139	1	31	1	1	Secondary	1	1	2				37	1	0	0	0	1	0	1	0	2016-04-10	1	8	9	37.5	0		0	1	0	0	0	Detailed	Appropiate	Normal	1	Mild microceph	0	0	2017-05-05	2	390	7.63	71.5	43	0	14.92
1087	64	140	1	31	1	1	Secondary	1	1	2				37	1	0	0	0	1	0	1	0	2016-04-10	1	8	9	37.5	0		0	1	0	0	0	Detailed	Appropiate	Normal	1	Mild microceph	0	0	2017-11-08	3	577	9	77.5	44.5	0	14.98
1095	184	145	1	25	1	1	Secondary	1	1	2				34	1	0	0	0	0	0	1	0	2016-04-08	0	8	9	34	1	31	0	1	0	0	0	Detailed	Appropiate	Normal	0	Normal	0	0	2017-06-16	2	434	9.68	74.5	46.7	0	17.44
1095	184	146	1	25	1	1	Secondary	1	1	2				34	1	0	0	0	0	0	1	0	2016-04-08	0	8	9	34	1	31	0	1	0	0	0	Detailed	Appropiate	Normal	0	Normal	0	0	2018-01-15	3	647	10	81.5	47.5	0	15.05
1095	184	618	1	25	1	1	Secondary	1	1	2				34	1	0	0	0	0	0	1	0	2016-04-08	0	8	9	34	1	31	0	1	0	0	0	Detailed	Appropiate	Normal	0	Normal	0	0	2019-03-08	4	1064	13.8	89	49.5	0	17.7
1103	109	157	1	19	1	1	Secondary	0	1	0				38.6	1	0	0	0	0	0	0	0	2016-11-09	1	8	10	33.8	1	33	0	1	1	0	0	Neurosono	Appropiate	Normal	0	Normal	0	0	2018-01-18	2	435	8	75.5	45	0	14.03
1103	109	582	1	19	1	1	Secondary	0	1	0				38.6	1	0	0	0	0	0	0	0	2016-11-09	1	8	10	33.8	1	33	0	1	1	0	0	Neurosono	Appropiate	Normal	0	Normal	0	0	2019-02-19	3	832	12.5	88.3	46	0	16.3
1104	110	159	1	17	1	1	Secondary	1	1	0				38	1	0	0	0	0	0	0	0	2016-06-06	0	8	9	38	0		0	1	0	0	0	Neurosono	Appropiate	Normal	0	Normal	0	0	2017-06-22	2	381	9.1	74	46.5	0	16.61
1104	110	160	1	17	1	1	Secondary	1	1	0				38	1	0	0	0	0	0	0	0	2016-06-06	0	8	9	38	0		0	1	0	0	0	Neurosono	Appropiate	Normal	0	Normal	0	0	2018-02-16	3	620	11	78.5	48.2	0	17.85
1104	110	395	1	17	1	1	Secondary	1	1	0				38	1	0	0	0	0	0	0	0	2016-06-06	0	8	9	38	0		0	1	0	0	0	Neurosono	Appropiate	Normal	0	Normal	0	0	2018-07-18	4	772	11.5	86	48.1	0	15.5489
2001	77	206	1	20	1	1	Secondary	0	1	1		0		40	1	0	0	0	0	0	0	0	2016-08-31	1			40	0		0	1	0	0	0	Neurosono	Appropiate	Normal	0	Normal	0	0	2018-02-16	2	534	10	79.8	46.3	0	15.7
2001	77	646	1	20	1	1	Secondary	0	1	1		0		40	1	0	0	0	0	0	0	0	2016-08-31	1			40	0		0	1	0	0	0	Neurosono	Appropiate	Normal	0	Normal	0	0	2019-03-26	3	937	14	91	48.5	0	16.9
2013	88	720	1	21	1	1	Technical	0	1	1				40.1	1	0	0	0	0	0	1	0	2016-10-29	1	8	9	40.1	0	33	0	1	0	0	0	Neurosono	IUGR	Normal	0	Normal	0	0	2019-05-17	1	930	13	87	50.2	0	17.2
2019	94	238	1	35	1	1	Primary	0	1	2				39.5	1	0	0	0	0	0	0	0	2016-12-29	0	8	9	39.5	0	35	0	1	0	0	0	Neurosono	Appropiate	Normal	0	Normal	0	0	2018-02-06	2	404	13	80	47	0	20.31
2019	94	388	1	35	1	1	Primary	0	1	2				39.5	1	0	0	0	0	0	0	0	2016-12-29	0	8	9	39.5	0	35	0	1	0	0	0	Neurosono	Appropiate	Normal	0	Normal	0	0	2018-07-12	3	560	15	85.5	48.6	0	20.5191
2019	94	534	1	35	1	1	Primary	0	1	2				39.5	1	0	0	0	0	0	0	0	2016-12-29	0	8	9	39.5	0	35	0	1	0	0	0	Neurosono	Appropiate	Normal	0	Normal	0	0	2018-12-19	4	720	13	89.1	48.5	0	16.1
4048	151	313	1	30	1	1	Secondary	1	1	0	0		0	39.4	1	0	0	0	0	0	0	0	2016-11-10	0	9	10	39	0	35	0	1	0	0	0	Detailed	Appropiate	Normal	0	Normal	0	0	2017-11-10	2	365	10	75.5	47	0	17.5431
4048	151	314	1	30	1	1	Secondary	1	1	0	0		0	39.4	1	0	0	0	0	0	0	0	2016-11-10	0	9	10	39	0	35	0	1	0	0	0	Detailed	Appropiate	Normal	0	Normal	0	0	2018-05-18	3	554	12	83	48.3	0	17.4191
4048	151	529	1	30	1	1	Secondary	1	1	0	0		0	39.4	1	0	0	0	0	0	0	0	2016-11-10	0	9	10	39	0	35	0	1	0	0	0	Detailed	Appropiate	Normal	0	Normal	0	0	2018-12-14	4	764	13	87	48	0	17.2
8004	294	367	1	24	1	0	Secondary	1	1	0				39	1	0	0	0	0	0	0	0	2016-10-30	0	8	9	39	0		0	1	0	0	0	Detailed	Appropiate	Normal	0	Normal	0	0	2018-05-02	1	549	10	79	47	0	16.0231
8005	298	368	1	22	1	1	Technical	1	1	0				38.2	1					0			2016-11-20	0	8	9	38.2	0	36	0	1	0	0	0	Detailed	Appropiate	Normal	0	Normal	0	0	2018-05-04	1	530	11	76	45.5	0	19.0443
8005	298	504	1	22	1	1	Technical	1	1	0				38.2	1					0			2016-11-20	0	8	9	38.2	0	36	0	1	0	0	0	Detailed	Appropiate	Normal	0	Normal	0	0	2018-11-21	2	731	12	84	47	0	17
8012	307	375	1	18	1	0	Secondary	0	1	0	0	0	0	40	1	0	0	0	0	0	0	0	2016-06-24	0	8	10	40	0	32	0	1	0	0	0	Detailed	Appropiate	Normal	0	Normal	0	0	2018-05-23	1	698	13	86	47.5	0	17.5771
8014	308	377	1	25	1	0	Technical	0	1	0	0	0	0	38.4	1	0	0	0	0	0	0	0	2016-08-31	0			38.4	0		0	1	0	1	0	Detailed	Appropiate	Normal	0	Normal	0	0	2018-05-30	1	637	11	81	46	0	16.7657
8014	308	821	1	25	1	0	Technical	0	1	0	0	0	0	38.4	1	0	0	0	0	0	0	0	2016-08-31	0			38.4	0		0	1	0	1	0	Detailed	Appropiate	Normal	0	Normal	0	0	2019-07-29	2	1062	13	90	47.5	0	16.3
8018	312	381	1	22	1	0	Technical	1	1	2	1			37	1	0	0	0	0	0	0	0	2016-05-16	0			37	0		0	1	0	0	0	Detailed	Appropiate	Normal	0	Normal	0	0	2018-06-25	1	770	13	88	48.4	0	16.7872
8019	313	382	1	22	1	0	Technical	1	1	2	1			37	1	0	0	0	0	0	0	0	2016-10-07	0			37	0		0	1	0	0	0	Detailed	Appropiate	Normal	0	Normal	0	0	2018-06-26	1	627	11	83.2	46.5	0	15.8908
6092	432	579	1	17	0	1	Primary	1	0	2				40	0	0	0	0	0	0	0	0	2017-11-15	0	8	10	40	0	34	0	0	0	0	0	Basic	Appropiate	Normal	0	Normal	0	0	2019-02-18	1	460	11	79.5	45.5	0	17.4
6092	432	958	1	17	0	1	Primary	1	0	2				40	0	0	0	0	0	0	0	0	2017-11-15	0	8	10	40	0	34	0	0	0	0	0	Basic	Appropiate	Normal	0	Normal	0	0	2019-11-07	2	722	13	87	47	0	17.2
7001	368	1011	1	18	1	1	Secondary	0	0	0		1		37.6	0	0	0	0	0	0	0	0	2018-12-02	0			37.6	0		0	0	0	0	0	Neurosono	Appropiate	Normal	0	Normal	0	0	2019-12-09	2	372	10	71	45	0	19.8
[truncated: 12 more columns]

## Sheet: Dictionary
Variable	Definition	Data
Twin order	Mother identication number	Sequential
Maternal age	Child identication number	Sequential
Low SES	Test identication number	Sequential
Subsidiz healthcare	Subsidized healthcare	0: No; 1: Yes
Matern Educat Level	Maternal Educational Level	Polytomic
With partner	Mother living with partner	0: No; 1: Yes
ZIKV Symptoms	ZIKV symptoms during pregnancy	0: No; 1: Yes
Prev pregnac	Previous pregnacies	Discrete
CMV	Positive CMV test during pregnacy	0: No; 1: Yes; Empty: Not done
Syphilis	Positive Syphilis test during pregnacy	0: No; 1: Yes; Empty: Not done
Rubella	Positive Rubella test during pregnacy	0: No; 1: Yes; Empty: Not done
Gestat age delivery	Gestational age at delivery by Obst/Gyn	Continuous; in weeks
Vaginal delivery	Vaginal delivery	0: No; 1: Yes
Corioamn	Choriamnionitis during pregnancy	0: No; 1: Yes
Abruptio	Abruptio placentae during pregnancy	0: No; 1: Yes
IUGR	Intrauterine grow retardation during pregnancy	0: No; 1: Yes
Hypertensiv disord	Hypertensive disorder during pregnancy	0: No; 1: Yes
Twin pregn	Newborn from twin pregnancy	0: No; 1: Yes
Urin tract infec	Urinary tract infection during pregnancy	0: No; 1: Yes
Diabetes	Any diabetes during pregnancy	0: No; 1: Yes
Delivery date	Delivery date	Date
Female newborn	Female newborn	0: No; 1: Yes
Apgar1	Apgar score at 1 minute if life	Discrete; from 0 to 10
Apgar5	Apgar score at 5 minutes if life	Discrete; from 0 to 10
Neonatal gestac age	Neonatal gestational age by Pediatrician	Continuous; in weeks
Preterm	Preterm delivery	0: No; 1: Yes
Cephal perim birth	Cephalic perimeter at birth	Continuous; in centimeters
Chromosomop	Detection of any chromosome anomaly	0: No; 1: Yes
Exposed ZIKV	ZIKV prenatal exposure	0: No; 1: Yes
Phys therap	Child recieved physical therapy	0: No; 1: Yes
Speech therap	Child recieved speech therapy	0: No; 1: Yes
Occup therap	Child recieved occupational therapy	0: No; 1: Yes
US test	Kind of prenatal	Polytomic
Fetal growth US	Fetal growth evaluation at US	Polytomic
Amniot Fluid US	Amniotic fluid evaluation at US	Polytomic
Fetal CNS altered US	Fetal CNS altered at US	0: No; 1: Yes
Fetal ceph perim US	Fetal cephalic perimeter al US	Polytomic
Any microcephal	Any microcephaly detectes at US, delivery or test	0: No; 1: Yes
CNS alteration	Any fetal/neonatal/child microcephaly detected	0: No; 1: Yes
Test date	Bayley-III test date	Date
Test order	Secuential test number in a especific child	Ordinal
Age test days	Child age at each Bayley-III test done	Continous, in days
Weigth test	Child weigth at each Bayley-III test done	Continous, in kilograms
Height test	Child heigth at each Bayley-III test done	Continous, in centimeters
Ceph perim test	Child cephalic perimeter at each Bayley-III test done	Continous, in centimeters
Microceph test	Microcephay when a test was done	0: No; 1: Yes
BMI test	Body mass index at each Bayley-III test done	Continous, in kg/square-meter2
Z BMI test	Z score Body mass index at each Bayley-III test done	Continous, in Z units
Raw gross motric	Raw gross motricity score	Discrete
Escalar gross motric	Escalar gross motricity score	Discrete
Raw fine motric	Raw fine motricity score	Discrete
Escalar fine motric	Escalar fine motricity score	Discrete
Motricity	Motricity general score	Discrete
Raw recept lang	Raw receptive language score	Discrete
0	Escalar receptive language score	Discrete
Raw expresiv lang	Raw expresive language score	Discrete
Escalar expresiv lang	Escalar expresive language score	Discrete
Language	Language general score	Discrete
Cognition	Cognition general score	Discrete
